# Supplementary material for: Structural and thermodynamic insights into antibody light chain tetramer formation through 3D domain swapping
Source: Nat Commun. 2023 Dec 8;14:7807. doi: 10.1038/s41467-023-43443-4 (PMC10709643; doi:10.1038/s41467-023-43443-4)
Supplement: Supplementary file 4 — Source Data [file 41467_2023_43443_MOESM4_ESM.xlsx]

## Sheet: Figure 1b
Figure 1b
		Retention time (min)	intensity			Retention time (min)	intensity			Retention time (min)	intensity			Retention time (min)	intensity			Retention time (min)	intensity
	3 µM	0	0		10 µM	0	0		30 µM	0	0		100 µM	0	0		300 µM	0	0
		0.01067	0			0.01067	0			0.01067	0			0.01067	0			0.01067	0
		0.02133	0			0.02133	0			0.02133	0			0.02133	0			0.02133	0
		0.032	0			0.032	0			0.032	0			0.032	0			0.032	0
		0.04267	0			0.04267	0			0.04267	0			0.04267	0			0.04267	0
		0.05333	0			0.05333	0			0.05333	0			0.05333	0			0.05333	0
		0.064	0			0.064	0			0.064	0			0.064	0			0.064	0
		0.07467	0			0.07467	0			0.07467	0			0.07467	0			0.07467	0
		0.08533	0			0.08533	0			0.08533	0			0.08533	0			0.08533	0
		0.096	0			0.096	0			0.096	0			0.096	0			0.096	0
		0.10667	0			0.10667	0			0.10667	0			0.10667	0			0.10667	0
		0.11733	0			0.11733	0			0.11733	0			0.11733	0			0.11733	0
		0.128	0			0.128	0			0.128	0			0.128	0			0.128	0
		0.13867	1			0.13867	1			0.13867	4			0.13867	0			0.13867	-1
		0.14933	8			0.14933	-2			0.14933	-1			0.14933	1			0.14933	1
		0.16	9			0.16	-1			0.16	-8			0.16	2			0.16	4
		0.17067	5			0.17067	6			0.17067	-5			0.17067	4			0.17067	2
		0.18133	4			0.18133	11			0.18133	-1			0.18133	3			0.18133	-1
		0.192	1			0.192	8			0.192	-2			0.192	3			0.192	-3
		0.20267	-4			0.20267	5			0.20267	-4			0.20267	9			0.20267	-2
		0.21333	-5			0.21333	6			0.21333	-5			0.21333	13			0.21333	1
		0.224	2			0.224	11			0.224	-1			0.224	9			0.224	0
		0.23467	5			0.23467	13			0.23467	-1			0.23467	2			0.23467	2
		0.24533	3			0.24533	7			0.24533	-5			0.24533	-1			0.24533	1
		0.256	7			0.256	1			0.256	-5			0.256	1			0.256	-4
		0.26667	6			0.26667	2			0.26667	-6			0.26667	5			0.26667	-3
		0.27733	0			0.27733	3			0.27733	-5			0.27733	6			0.27733	1
		0.288	1			0.288	3			0.288	-3			0.288	1			0.288	-1
		0.29867	1			0.29867	5			0.29867	-1			0.29867	-4			0.29867	-5
		0.30933	1			0.30933	9			0.30933	3			0.30933	-3			0.30933	0
		0.32	4			0.32	12			0.32	2			0.32	-1			0.32	6
		0.33067	7			0.33067	7			0.33067	-2			0.33067	5			0.33067	7
		0.34133	7			0.34133	0			0.34133	-1			0.34133	9			0.34133	6
		0.352	4			0.352	0			0.352	-3			0.352	6			0.352	3
		0.36267	6			0.36267	5			0.36267	-1			0.36267	4			0.36267	-2
		0.37333	12			0.37333	2			0.37333	-2			0.37333	5			0.37333	-5
		0.384	17			0.384	0			0.384	-3			0.384	6			0.384	-3
		0.39467	13			0.39467	-1			0.39467	-4			0.39467	3			0.39467	2
		0.40533	5			0.40533	-3			0.40533	-7			0.40533	3			0.40533	3
		0.416	1			0.416	2			0.416	-6			0.416	3			0.416	5
		0.42667	-2			0.42667	4			0.42667	-7			0.42667	0			0.42667	12
		0.43733	-1			0.43733	1			0.43733	-8			0.43733	2			0.43733	10
		0.448	7			0.448	-6			0.448	-8			0.448	4			0.448	7
		0.45867	9			0.45867	-6			0.45867	-5			0.45867	-1			0.45867	4
		0.46933	4			0.46933	0			0.46933	3			0.46933	0			0.46933	0
		0.48	1			0.48	1			0.48	3			0.48	1			0.48	-4
		0.49067	0			0.49067	3			0.49067	-2			0.49067	1			0.49067	-7
		0.50133	3			0.50133	6			0.50133	-6			0.50133	5			0.50133	0
		0.512	9			0.512	5			0.512	-8			0.512	10			0.512	2
		0.52267	8			0.52267	6			0.52267	-3			0.52267	9			0.52267	0
		0.53333	3			0.53333	6			0.53333	1			0.53333	-2			0.53333	1
		0.544	3			0.544	5			0.544	2			0.544	-6			0.544	3
		0.55467	6			0.55467	4			0.55467	-2			0.55467	-2			0.55467	4
		0.56533	9			0.56533	2			0.56533	-2			0.56533	0			0.56533	3
		0.576	6			0.576	-1			0.576	1			0.576	-3			0.576	2
		0.58667	4			0.58667	2			0.58667	-1			0.58667	-4			0.58667	1
		0.59733	9			0.59733	5			0.59733	-1			0.59733	-3			0.59733	3
		0.608	9			0.608	4			0.608	1			0.608	-3			0.608	2
		0.61867	4			0.61867	4			0.61867	-2			0.61867	-1			0.61867	2
		0.62933	-1			0.62933	5			0.62933	-3			0.62933	-2			0.62933	0
		0.64	-2			0.64	1			0.64	-2			0.64	-2			0.64	-3
		0.65067	2			0.65067	-1			0.65067	-4			0.65067	-2			0.65067	-4
		0.66133	9			0.66133	-1			0.66133	-2			0.66133	-1			0.66133	-4
		0.672	9			0.672	-3			0.672	4			0.672	4			0.672	-1
		0.68267	4			0.68267	-2			0.68267	2			0.68267	5			0.68267	-1
		0.69333	2			0.69333	-1			0.69333	-4			0.69333	7			0.69333	-2
		0.704	2			0.704	-1			0.704	-10			0.704	5			0.704	-1
		0.71467	0			0.71467	2			0.71467	-6			0.71467	3			0.71467	-4
		0.72533	-1			0.72533	2			0.72533	3			0.72533	5			0.72533	-7
		0.736	-3			0.736	2			0.736	6			0.736	7			0.736	-4
		0.74667	-1			0.74667	3			0.74667	7			0.74667	2			0.74667	-4
		0.75733	3			0.75733	2			0.75733	6			0.75733	1			0.75733	-3
		0.768	0			0.768	1			0.768	0			0.768	5			0.768	-5
		0.77867	0			0.77867	1			0.77867	-7			0.77867	3			0.77867	-6
		0.78933	3			0.78933	0			0.78933	-4			0.78933	-1			0.78933	-2
		0.8	-1			0.8	1			0.8	4			0.8	1			0.8	1
		0.81067	-5			0.81067	2			0.81067	9			0.81067	1			0.81067	2
		0.82133	-5			0.82133	4			0.82133	6			0.82133	3			0.82133	-1
		0.832	-5			0.832	3			0.832	4			0.832	6			0.832	-2
		0.84267	-1			0.84267	2			0.84267	7			0.84267	1			0.84267	-4
		0.85333	2			0.85333	1			0.85333	5			0.85333	-3			0.85333	-5
		0.864	1			0.864	-2			0.864	1			0.864	-8			0.864	-3
		0.87467	1			0.87467	-2			0.87467	0			0.87467	-8			0.87467	2
		0.88533	1			0.88533	1			0.88533	3			0.88533	-6			0.88533	0
		0.896	3			0.896	3			0.896	0			0.896	-6			0.896	-6
		0.90667	4			0.90667	6			0.90667	-7			0.90667	-5			0.90667	-6
		0.91733	2			0.91733	9			0.91733	-8			0.91733	-4			0.91733	-3
		0.928	7			0.928	8			0.928	-5			0.928	-7			0.928	-4
		0.93867	12			0.93867	8			0.93867	0			0.93867	-4			0.93867	-5
		0.94933	10			0.94933	9			0.94933	2			0.94933	-2			0.94933	-2
		0.96	8			0.96	6			0.96	2			0.96	-7			0.96	-2
		0.97067	9			0.97067	5			0.97067	4			0.97067	-5			0.97067	-6
		0.98133	7			0.98133	6			0.98133	3			0.98133	0			0.98133	-5
		0.992	2			0.992	7			0.992	-1			0.992	-2			0.992	-5
		1.00267	0			1.00267	7			1.00267	-2			1.00267	-4			1.00267	-2
		1.01333	-2			1.01333	1			1.01333	-2			1.01333	-3			1.01333	-7
		1.024	0			1.024	-3			1.024	-4			1.024	-1			1.024	-10
		1.03467	4			1.03467	-3			1.03467	-2			1.03467	0			1.03467	-5
		1.04533	3			1.04533	0			1.04533	-3			1.04533	-1			1.04533	-7
		1.056	4			1.056	0			1.056	-2			1.056	1			1.056	-13
		1.06667	4			1.06667	-3			1.06667	0			1.06667	5			1.06667	-11
		1.07733	1			1.07733	-4			1.07733	-2			1.07733	4			1.07733	-2
		1.088	4			1.088	-2			1.088	-7			1.088	-2			1.088	-1
		1.09867	7			1.09867	-2			1.09867	-15			1.09867	-2			1.09867	-5
		1.10933	7			1.10933	-7			1.10933	-16			1.10933	-1			1.10933	-9
		1.12	9			1.12	-5			1.12	-11			1.12	-5			1.12	-10
		1.13067	12			1.13067	2			1.13067	-9			1.13067	-4			1.13067	-4
		1.14133	13			1.14133	0			1.14133	-6			1.14133	-1			1.14133	-1
		1.152	13			1.152	-6			1.152	-6			1.152	-4			1.152	-1
		1.16267	10			1.16267	-2			1.16267	-9			1.16267	-1			1.16267	-4
		1.17333	6			1.17333	1			1.17333	-9			1.17333	2			1.17333	-8
		1.184	3			1.184	-1			1.184	-7			1.184	-1			1.184	-6
		1.19467	6			1.19467	-3			1.19467	-7			1.19467	0			1.19467	-5
		1.20533	10			1.20533	2			1.20533	-6			1.20533	-1			1.20533	-4
		1.216	8			1.216	0			1.216	-6			1.216	2			1.216	-6
		1.22667	8			1.22667	-1			1.22667	-5			1.22667	5			1.22667	-4
		1.23733	9			1.23733	1			1.23733	-8			1.23733	0			1.23733	-2
		1.248	9			1.248	-3			1.248	-6			1.248	-5			1.248	-8
		1.25867	11			1.25867	-8			1.25867	-2			1.25867	-8			1.25867	-11
		1.26933	11			1.26933	-8			1.26933	-3			1.26933	-5			1.26933	-8
		1.28	10			1.28	-8			1.28	-5			1.28	-4			1.28	-6
		1.29067	9			1.29067	-10			1.29067	-5			1.29067	-5			1.29067	-4
		1.30133	7			1.30133	-7			1.30133	-2			1.30133	-5			1.30133	-4
		1.312	4			1.312	-4			1.312	-3			1.312	-6			1.312	-6
		1.32267	2			1.32267	-5			1.32267	-3			1.32267	-4			1.32267	-6
		1.33333	3			1.33333	-8			1.33333	-3			1.33333	-2			1.33333	-8
		1.344	5			1.344	-9			1.344	-9			1.344	-2			1.344	-9
		1.35467	7			1.35467	-8			1.35467	-13			1.35467	-2			1.35467	-9
		1.36533	1			1.36533	-8			1.36533	-10			1.36533	-2			1.36533	-9
		1.376	-3			1.376	-2			1.376	-9			1.376	0			1.376	-12
		1.38667	-2			1.38667	1			1.38667	-8			1.38667	-1			1.38667	-14
		1.39733	-3			1.39733	-1			1.39733	-8			1.39733	-3			1.39733	-10
		1.408	0			1.408	-5			1.408	-5			1.408	-1			1.408	-13
		1.41867	4			1.41867	-9			1.41867	-4			1.41867	0			1.41867	-15
		1.42933	2			1.42933	-8			1.42933	-11			1.42933	0			1.42933	-13
		1.44	3			1.44	-7			1.44	-14			1.44	-1			1.44	-16
		1.45067	5			1.45067	-3			1.45067	-15			1.45067	-3			1.45067	-19
		1.46133	3			1.46133	1			1.46133	-20			1.46133	-3			1.46133	-15
		1.472	1			1.472	0			1.472	-19			1.472	-3			1.472	-13
		1.48267	1			1.48267	-5			1.48267	-15			1.48267	1			1.48267	-19
		1.49333	1			1.49333	-7			1.49333	-11			1.49333	5			1.49333	-20
		1.504	0			1.504	-6			1.504	-7			1.504	2			1.504	-15
		1.51467	0			1.51467	-6			1.51467	-9			1.51467	-2			1.51467	-8
		1.52533	0			1.52533	-2			1.52533	-10			1.52533	-9			1.52533	-6
		1.536	-2			1.536	4			1.536	-10			1.536	-8			1.536	-11
		1.54667	-1			1.54667	3			1.54667	-9			1.54667	-3			1.54667	-13
		1.55733	0			1.55733	3			1.55733	-12			1.55733	-3			1.55733	-15
		1.568	0			1.568	3			1.568	-17			1.568	-2			1.568	-15
		1.57867	3			1.57867	-2			1.57867	-17			1.57867	-2			1.57867	-16
		1.58933	3			1.58933	-4			1.58933	-18			1.58933	-4			1.58933	-12
		1.6	4			1.6	-4			1.6	-20			1.6	-7			1.6	-11
		1.61067	4			1.61067	-4			1.61067	-16			1.61067	-6			1.61067	-17
		1.62133	0			1.62133	-5			1.62133	-10			1.62133	-8			1.62133	-17
		1.632	-2			1.632	-3			1.632	-10			1.632	-7			1.632	-13
		1.64267	-5			1.64267	-1			1.64267	-10			1.64267	-1			1.64267	-9
		1.65333	-8			1.65333	-1			1.65333	-13			1.65333	-2			1.65333	-13
		1.664	-7			1.664	-1			1.664	-13			1.664	-3			1.664	-15
		1.67467	-5			1.67467	-1			1.67467	-9			1.67467	-5			1.67467	-18
		1.68533	-3			1.68533	-6			1.68533	-15			1.68533	-9			1.68533	-19
		1.696	-2			1.696	-9			1.696	-19			1.696	-10			1.696	-14
		1.70667	-3			1.70667	-6			1.70667	-20			1.70667	-11			1.70667	-9
		1.71733	-5			1.71733	-1			1.71733	-19			1.71733	-7			1.71733	-7
		1.728	-6			1.728	5			1.728	-17			1.728	-5			1.728	-11
		1.73867	0			1.73867	5			1.73867	-12			1.73867	-6			1.73867	-11
		1.74933	-1			1.74933	-2			1.74933	-11			1.74933	-10			1.74933	-11
		1.76	-3			1.76	-5			1.76	-16			1.76	-14			1.76	-15
		1.77067	3			1.77067	-3			1.77067	-15			1.77067	-8			1.77067	-16
		1.78133	1			1.78133	3			1.78133	-15			1.78133	-7			1.78133	-14
		1.792	-3			1.792	8			1.792	-14			1.792	-10			1.792	-11
		1.80267	0			1.80267	2			1.80267	-13			1.80267	-9			1.80267	-10
		1.81333	2			1.81333	-4			1.81333	-15			1.81333	-7			1.81333	-13
		1.824	0			1.824	-2			1.824	-14			1.824	-9			1.824	-13
		1.83467	-2			1.83467	0			1.83467	-16			1.83467	-11			1.83467	-8
		1.84533	-4			1.84533	-2			1.84533	-18			1.84533	-11			1.84533	-3
		1.856	-2			1.856	-3			1.856	-19			1.856	-13			1.856	-5
		1.86667	4			1.86667	-2			1.86667	-20			1.86667	-11			1.86667	-8
		1.87733	2			1.87733	-4			1.87733	-16			1.87733	-8			1.87733	-8
		1.888	-3			1.888	-7			1.888	-12			1.888	-5			1.888	-12
		1.89867	-5			1.89867	-7			1.89867	-11			1.89867	-5			1.89867	-14
		1.90933	-9			1.90933	-7			1.90933	-11			1.90933	-8			1.90933	-13
		1.92	-12			1.92	-11			1.92	-15			1.92	-6			1.92	-15
		1.93067	-9			1.93067	-14			1.93067	-15			1.93067	-4			1.93067	-20
		1.94133	-2			1.94133	-14			1.94133	-14			1.94133	-8			1.94133	-18
		1.952	-1			1.952	-11			1.952	-12			1.952	-7			1.952	-14
		1.96267	-5			1.96267	-6			1.96267	-13			1.96267	-9			1.96267	-15
		1.97333	-9			1.97333	-4			1.97333	-12			1.97333	-6			1.97333	-19
		1.984	-7			1.984	-1			1.984	-11			1.984	-1			1.984	-21
		1.99467	-4			1.99467	4			1.99467	-10			1.99467	2			1.99467	-19
		2.00533	-2			2.00533	7			2.00533	-11			2.00533	2			2.00533	-13
		2.016	1			2.016	4			2.016	-17			2.016	-4			2.016	-10
		2.02667	-1			2.02667	-2			2.02667	-21			2.02667	-5			2.02667	-12
		2.03733	-1			2.03733	-2			2.03733	-18			2.03733	-5			2.03733	-15
		2.048	1			2.048	-1			2.048	-10			2.048	-8			2.048	-18
		2.05867	-1			2.05867	-5			2.05867	-8			2.05867	-7			2.05867	-18
		2.06933	-3			2.06933	-8			2.06933	-12			2.06933	-6			2.06933	-16
		2.08	-4			2.08	-8			2.08	-18			2.08	-7			2.08	-15
		2.09067	-8			2.09067	-7			2.09067	-16			2.09067	-8			2.09067	-13
		2.10133	-10			2.10133	-4			2.10133	-11			2.10133	-11			2.10133	-13
		2.112	-7			2.112	-2			2.112	-15			2.112	-10			2.112	-18
		2.12267	-3			2.12267	-4			2.12267	-17			2.12267	-4			2.12267	-21
		2.13333	1			2.13333	-6			2.13333	-10			2.13333	0			2.13333	-21
		2.144	-2			2.144	-4			2.144	-9			2.144	-2			2.144	-24
		2.15467	-9			2.15467	-8			2.15467	-15			2.15467	-4			2.15467	-27
		2.16533	-11			2.16533	-10			2.16533	-19			2.16533	-3			2.16533	-24
		2.176	-13			2.176	-6			2.176	-16			2.176	-5			2.176	-23
		2.18667	-8			2.18667	-5			2.18667	-13			2.18667	-8			2.18667	-21
		2.19733	-5			2.19733	-9			2.19733	-14			2.19733	-11			2.19733	-17
		2.208	-10			2.208	-9			2.208	-12			2.208	-14			2.208	-17
		2.21867	-10			2.21867	-5			2.21867	-12			2.21867	-7			2.21867	-18
		2.22933	-6			2.22933	-2			2.22933	-16			2.22933	-5			2.22933	-14
		2.24	-3			2.24	3			2.24	-17			2.24	-9			2.24	-11
		2.25067	-7			2.25067	4			2.25067	-19			2.25067	-7			2.25067	-14
		2.26133	-13			2.26133	-1			2.26133	-20			2.26133	-6			2.26133	-17
		2.272	-8			2.272	-3			2.272	-19			2.272	-10			2.272	-19
		2.28267	-6			2.28267	-2			2.28267	-17			2.28267	-10			2.28267	-20
		2.29333	-7			2.29333	-3			2.29333	-15			2.29333	-8			2.29333	-17
		2.304	-4			2.304	-5			2.304	-12			2.304	-4			2.304	-16
		2.31467	-2			2.31467	-5			2.31467	-13			2.31467	-4			2.31467	-18
		2.32533	-2			2.32533	-4			2.32533	-14			2.32533	-6			2.32533	-21
		2.336	-1			2.336	-5			2.336	-10			2.336	-8			2.336	-24
		2.34667	-1			2.34667	-5			2.34667	-12			2.34667	-10			2.34667	-21
		2.35733	-4			2.35733	-6			2.35733	-14			2.35733	-8			2.35733	-14
		2.368	-10			2.368	-8			2.368	-12			2.368	-5			2.368	-13
		2.37867	-11			2.37867	-10			2.37867	-16			2.37867	-7			2.37867	-15
		2.38933	-9			2.38933	-12			2.38933	-19			2.38933	-10			2.38933	-18
		2.4	-10			2.4	-15			2.4	-15			2.4	-13			2.4	-17
		2.41067	-7			2.41067	-14			2.41067	-14			2.41067	-14			2.41067	-15
		2.42133	2			2.42133	-9			2.42133	-16			2.42133	-11			2.42133	-14
		2.432	3			2.432	-6			2.432	-16			2.432	-8			2.432	-14
		2.44267	-2			2.44267	-7			2.44267	-20			2.44267	-8			2.44267	-16
		2.45333	-6			2.45333	-11			2.45333	-19			2.45333	-9			2.45333	-14
		2.464	-7			2.464	-15			2.464	-18			2.464	-11			2.464	-15
		2.47467	-8			2.47467	-14			2.47467	-18			2.47467	-7			2.47467	-20
		2.48533	-9			2.48533	-13			2.48533	-16			2.48533	-2			2.48533	-23
		2.496	-4			2.496	-17			2.496	-17			2.496	-7			2.496	-23
		2.50667	-2			2.50667	-16			2.50667	-25			2.50667	-8			2.50667	-19
		2.51733	-3			2.51733	-14			2.51733	-28			2.51733	-6			2.51733	-14
		2.528	-6			2.528	-11			2.528	-31			2.528	-8			2.528	-16
		2.53867	-5			2.53867	-5			2.53867	-31			2.53867	-12			2.53867	-19
		2.54933	-5			2.54933	-2			2.54933	-26			2.54933	-16			2.54933	-22
		2.56	-7			2.56	-4			2.56	-18			2.56	-15			2.56	-25
		2.57067	-7			2.57067	-10			2.57067	-14			2.57067	-9			2.57067	-26
		2.58133	-7			2.58133	-10			2.58133	-17			2.58133	-9			2.58133	-26
		2.592	-3			2.592	-12			2.592	-19			2.592	-5			2.592	-21
		2.60267	-4			2.60267	-14			2.60267	-22			2.60267	-5			2.60267	-23
		2.61333	-8			2.61333	-13			2.61333	-20			2.61333	-8			2.61333	-25
		2.624	-7			2.624	-12			2.624	-16			2.624	-7			2.624	-23
		2.63467	-6			2.63467	-16			2.63467	-19			2.63467	-7			2.63467	-20
		2.64533	-6			2.64533	-14			2.64533	-19			2.64533	-6			2.64533	-19
		2.656	-2			2.656	-8			2.656	-13			2.656	-10			2.656	-27
		2.66667	-2			2.66667	-7			2.66667	-12			2.66667	-12			2.66667	-32
		2.67733	-5			2.67733	-9			2.67733	-13			2.67733	-11			2.67733	-31
		2.688	-5			2.688	-15			2.688	-18			2.688	-16			2.688	-28
		2.69867	-3			2.69867	-17			2.69867	-22			2.69867	-20			2.69867	-25
		2.70933	-5			2.70933	-13			2.70933	-20			2.70933	-18			2.70933	-24
		2.72	-7			2.72	-9			2.72	-18			2.72	-15			2.72	-25
		2.73067	-5			2.73067	-10			2.73067	-18			2.73067	-13			2.73067	-21
		2.74133	-2			2.74133	-15			2.74133	-21			2.74133	-12			2.74133	-20
		2.752	-2			2.752	-15			2.752	-24			2.752	-7			2.752	-25
		2.76267	-5			2.76267	-11			2.76267	-19			2.76267	-7			2.76267	-26
		2.77333	-5			2.77333	-8			2.77333	-15			2.77333	-10			2.77333	-27
		2.784	1			2.784	-8			2.784	-19			2.784	-12			2.784	-28
		2.79467	3			2.79467	-11			2.79467	-21			2.79467	-12			2.79467	-30
		2.80533	-5			2.80533	-10			2.80533	-23			2.80533	-12			2.80533	-27
		2.816	-10			2.816	-6			2.816	-22			2.816	-10			2.816	-19
		2.82667	-5			2.82667	-5			2.82667	-25			2.82667	-8			2.82667	-20
		2.83733	-4			2.83733	-7			2.83733	-23			2.83733	-8			2.83733	-27
		2.848	-8			2.848	-8			2.848	-18			2.848	-7			2.848	-28
		2.85867	-11			2.85867	-9			2.85867	-17			2.85867	-10			2.85867	-25
		2.86933	-10			2.86933	-8			2.86933	-20			2.86933	-11			2.86933	-28
		2.88	-9			2.88	-10			2.88	-22			2.88	-12			2.88	-29
		2.89067	-7			2.89067	-14			2.89067	-23			2.89067	-17			2.89067	-26
		2.90133	-4			2.90133	-13			2.90133	-23			2.90133	-20			2.90133	-24
		2.912	-3			2.912	-11			2.912	-26			2.912	-16			2.912	-21
		2.92267	0			2.92267	-6			2.92267	-27			2.92267	-12			2.92267	-16
		2.93333	4			2.93333	-2			2.93333	-27			2.93333	-10			2.93333	-16
		2.944	2			2.944	-3			2.944	-25			2.944	-8			2.944	-21
		2.95467	1			2.95467	-5			2.95467	-21			2.95467	-9			2.95467	-23
		2.96533	2			2.96533	-6			2.96533	-23			2.96533	-11			2.96533	-25
		2.976	2			2.976	-11			2.976	-26			2.976	-11			2.976	-23
		2.98667	3			2.98667	-9			2.98667	-25			2.98667	-14			2.98667	-21
		2.99733	6			2.99733	-5			2.99733	-23			2.99733	-14			2.99733	-20
		3.008	3			3.008	-9			3.008	-23			3.008	-11			3.008	-20
		3.01867	0			3.01867	-10			3.01867	-18			3.01867	-9			3.01867	-21
		3.02933	0			3.02933	-8			3.02933	-14			3.02933	-7			3.02933	-26
		3.04	-1			3.04	-9			3.04	-14			3.04	-7			3.04	-30
		3.05067	-1			3.05067	-7			3.05067	-17			3.05067	-10			3.05067	-28
		3.06133	0			3.06133	-4			3.06133	-21			3.06133	-9			3.06133	-33
		3.072	-1			3.072	-3			3.072	-26			3.072	-9			3.072	-35
		3.08267	1			3.08267	-5			3.08267	-28			3.08267	-9			3.08267	-32
		3.09333	4			3.09333	-4			3.09333	-24			3.09333	-8			3.09333	-28
		3.104	2			3.104	-6			3.104	-24			3.104	-7			3.104	-26
		3.11467	-1			3.11467	-8			3.11467	-23			3.11467	-9			3.11467	-30
		3.12533	-3			3.12533	-6			3.12533	-22			3.12533	-7			3.12533	-28
		3.136	-5			3.136	-4			3.136	-23			3.136	-4			3.136	-25
		3.14667	-2			3.14667	-7			3.14667	-22			3.14667	-2			3.14667	-27
		3.15733	4			3.15733	-7			3.15733	-22			3.15733	-3			3.15733	-26
		3.168	6			3.168	-5			3.168	-25			3.168	-7			3.168	-21
		3.17867	5			3.17867	-9			3.17867	-22			3.17867	-7			3.17867	-20
		3.18933	4			3.18933	-9			3.18933	-18			3.18933	-8			3.18933	-19
		3.2	-1			3.2	-4			3.2	-18			3.2	-7			3.2	-24
		3.21067	-4			3.21067	-2			3.21067	-18			3.21067	-8			3.21067	-27
		3.22133	-5			3.22133	-8			3.22133	-18			3.22133	-11			3.22133	-26
		3.232	-8			3.232	-12			3.232	-20			3.232	-15			3.232	-29
		3.24267	-10			3.24267	-10			3.24267	-25			3.24267	-14			3.24267	-32
		3.25333	-11			3.25333	-7			3.25333	-26			3.25333	-9			3.25333	-26
		3.264	-11			3.264	-7			3.264	-23			3.264	-8			3.264	-25
		3.27467	-7			3.27467	-7			3.27467	-24			3.27467	-9			3.27467	-29
		3.28533	1			3.28533	-6			3.28533	-24			3.28533	-8			3.28533	-29
		3.296	7			3.296	-7			3.296	-19			3.296	-12			3.296	-28
		3.30667	1			3.30667	-7			3.30667	-23			3.30667	-15			3.30667	-29
		3.31733	-3			3.31733	-7			3.31733	-30			3.31733	-10			3.31733	-30
		3.328	0			3.328	-3			3.328	-28			3.328	-12			3.328	-30
		3.33867	2			3.33867	-1			3.33867	-23			3.33867	-14			3.33867	-27
		3.34933	7			3.34933	-4			3.34933	-20			3.34933	-11			3.34933	-26
		3.36	6			3.36	-5			3.36	-24			3.36	-12			3.36	-28
		3.37067	2			3.37067	-9			3.37067	-33			3.37067	-11			3.37067	-27
		3.38133	1			3.38133	-11			3.38133	-30			3.38133	-10			3.38133	-31
		3.392	2			3.392	-9			3.392	-21			3.392	-12			3.392	-38
		3.40267	3			3.40267	-9			3.40267	-16			3.40267	-9			3.40267	-34
		3.41333	2			3.41333	-5			3.41333	-16			3.41333	-8			3.41333	-29
		3.424	1			3.424	-1			3.424	-17			3.424	-6			3.424	-30
		3.43467	2			3.43467	-3			3.43467	-17			3.43467	-1			3.43467	-30
		3.44533	1			3.44533	-4			3.44533	-22			3.44533	-1			3.44533	-35
		3.456	-4			3.456	-2			3.456	-22			3.456	-5			3.456	-37
		3.46667	-1			3.46667	-6			3.46667	-20			3.46667	-6			3.46667	-36
		3.47733	-2			3.47733	-11			3.47733	-25			3.47733	-8			3.47733	-34
		3.488	-6			3.488	-13			3.488	-27			3.488	-9			3.488	-35
		3.49867	-5			3.49867	-16			3.49867	-25			3.49867	-10			3.49867	-35
		3.50933	-1			3.50933	-16			3.50933	-21			3.50933	-9			3.50933	-30
		3.52	8			3.52	-16			3.52	-21			3.52	-8			3.52	-28
		3.53067	8			3.53067	-16			3.53067	-22			3.53067	-10			3.53067	-34
		3.54133	3			3.54133	-15			3.54133	-21			3.54133	-6			3.54133	-35
		3.552	2			3.552	-17			3.552	-25			3.552	-6			3.552	-36
		3.56267	2			3.56267	-16			3.56267	-24			3.56267	-10			3.56267	-39
		3.57333	3			3.57333	-11			3.57333	-21			3.57333	-11			3.57333	-33
		3.584	4			3.584	-15			3.584	-23			3.584	-12			3.584	-26
		3.59467	4			3.59467	-17			3.59467	-18			3.59467	-11			3.59467	-26
		3.60533	7			3.60533	-14			3.60533	-14			3.60533	-10			3.60533	-31
		3.616	9			3.616	-14			3.616	-16			3.616	-11			3.616	-31
		3.62667	6			3.62667	-13			3.62667	-16			3.62667	-12			3.62667	-30
		3.63733	3			3.63733	-3			3.63733	-21			3.63733	-17			3.63733	-30
		3.648	-1			3.648	-1			3.648	-23			3.648	-16			3.648	-24
		3.65867	-1			3.65867	-8			3.65867	-26			3.65867	-13			3.65867	-25
		3.66933	-2			3.66933	-12			3.66933	-29			3.66933	-11			3.66933	-28
		3.68	-2			3.68	-12			3.68	-27			3.68	-9			3.68	-27
		3.69067	3			3.69067	-11			3.69067	-26			3.69067	-8			3.69067	-30
		3.70133	2			3.70133	-8			3.70133	-23			3.70133	-11			3.70133	-32
		3.712	-1			3.712	-8			3.712	-24			3.712	-13			3.712	-32
		3.72267	-7			3.72267	-14			3.72267	-23			3.72267	-9			3.72267	-29
		3.73333	-10			3.73333	-15			3.73333	-19			3.73333	-6			3.73333	-30
		3.744	-3			3.744	-13			3.744	-20			3.744	-7			3.744	-34
		3.75467	5			3.75467	-15			3.75467	-26			3.75467	-7			3.75467	-35
		3.76533	5			3.76533	-13			3.76533	-26			3.76533	-5			3.76533	-34
		3.776	0			3.776	-11			3.776	-22			3.776	-9			3.776	-30
		3.78667	3			3.78667	-15			3.78667	-19			3.78667	-11			3.78667	-26
		3.79733	5			3.79733	-11			3.79733	-20			3.79733	-15			3.79733	-25
		3.808	2			3.808	-5			3.808	-24			3.808	-17			3.808	-27
		3.81867	2			3.81867	-7			3.81867	-24			3.81867	-15			3.81867	-31
		3.82933	3			3.82933	-11			3.82933	-26			3.82933	-17			3.82933	-31
		3.84	2			3.84	-13			3.84	-28			3.84	-17			3.84	-34
		3.85067	-1			3.85067	-16			3.85067	-29			3.85067	-14			3.85067	-32
		3.86133	0			3.86133	-16			3.86133	-30			3.86133	-14			3.86133	-27
		3.872	4			3.872	-13			3.872	-30			3.872	-12			3.872	-29
		3.88267	4			3.88267	-14			3.88267	-31			3.88267	-13			3.88267	-31
		3.89333	0			3.89333	-17			3.89333	-30			3.89333	-19			3.89333	-27
		3.904	-1			3.904	-18			3.904	-31			3.904	-17			3.904	-25
		3.91467	-1			3.91467	-16			3.91467	-27			3.91467	-13			3.91467	-30
		3.92533	-4			3.92533	-12			3.92533	-24			3.92533	-14			3.92533	-32
		3.936	0			3.936	-8			3.936	-24			3.936	-16			3.936	-32
		3.94667	8			3.94667	-10			3.94667	-23			3.94667	-16			3.94667	-35
		3.95733	5			3.95733	-17			3.95733	-24			3.95733	-13			3.95733	-34
		3.968	1			3.968	-15			3.968	-23			3.968	-10			3.968	-34
		3.97867	2			3.97867	-10			3.97867	-22			3.97867	-11			3.97867	-36
		3.98933	5			3.98933	-10			3.98933	-22			3.98933	-10			3.98933	-36
		4	7			4	-11			4	-25			4	-13			4	-34
		4.01067	5			4.01067	-12			4.01067	-25			4.01067	-13			4.01067	-31
		4.02133	0			4.02133	-14			4.02133	-25			4.02133	-11			4.02133	-32
		4.032	-2			4.032	-12			4.032	-26			4.032	-12			4.032	-34
		4.04267	1			4.04267	-10			4.04267	-26			4.04267	-12			4.04267	-34
		4.05333	7			4.05333	-14			4.05333	-26			4.05333	-12			4.05333	-38
		4.064	9			4.064	-19			4.064	-25			4.064	-13			4.064	-37
		4.07467	5			4.07467	-16			4.07467	-24			4.07467	-17			4.07467	-35
		4.08533	0			4.08533	-12			4.08533	-25			4.08533	-17			4.08533	-34
		4.096	-1			4.096	-13			4.096	-27			4.096	-12			4.096	-33
		4.10667	0			4.10667	-16			4.10667	-23			4.10667	-16			4.10667	-32
		4.11733	-2			4.11733	-16			4.11733	-23			4.11733	-18			4.11733	-35
		4.128	1			4.128	-15			4.128	-31			4.128	-17			4.128	-37
		4.13867	5			4.13867	-15			4.13867	-31			4.13867	-16			4.13867	-32
		4.14933	7			4.14933	-16			4.14933	-25			4.14933	-13			4.14933	-28
		4.16	9			4.16	-16			4.16	-19			4.16	-13			4.16	-30
		4.17067	9			4.17067	-15			4.17067	-18			4.17067	-16			4.17067	-34
		4.18133	8			4.18133	-22			4.18133	-22			4.18133	-17			4.18133	-31
		4.192	6			4.192	-25			4.192	-26			4.192	-19			4.192	-26
		4.20267	1			4.20267	-22			4.20267	-29			4.20267	-21			4.20267	-29
		4.21333	4			4.21333	-18			4.21333	-30			4.21333	-23			4.21333	-32
		4.224	6			4.224	-9			4.224	-30			4.224	-18			4.224	-35
		4.23467	5			4.23467	-10			4.23467	-26			4.23467	-12			4.23467	-38
		4.24533	4			4.24533	-17			4.24533	-27			4.24533	-9			4.24533	-39
		4.256	4			4.256	-20			4.256	-29			4.256	-14			4.256	-36
		4.26667	6			4.26667	-19			4.26667	-31			4.26667	-19			4.26667	-36
		4.27733	6			4.27733	-15			4.27733	-29			4.27733	-17			4.27733	-36
		4.288	5			4.288	-20			4.288	-29			4.288	-16			4.288	-38
		4.29867	5			4.29867	-24			4.29867	-31			4.29867	-14			4.29867	-43
		4.30933	9			4.30933	-22			4.30933	-28			4.30933	-13			4.30933	-44
		4.32	10			4.32	-16			4.32	-29			4.32	-14			4.32	-42
		4.33067	5			4.33067	-15			4.33067	-26			4.33067	-17			4.33067	-39
		4.34133	5			4.34133	-17			4.34133	-20			4.34133	-14			4.34133	-38
		4.352	8			4.352	-19			4.352	-24			4.352	-9			4.352	-39
		4.36267	6			4.36267	-15			4.36267	-26			4.36267	-10			4.36267	-38
		4.37333	8			4.37333	-11			4.37333	-27			4.37333	-13			4.37333	-35
		4.384	14			4.384	-14			4.384	-28			4.384	-17			4.384	-35
		4.39467	13			4.39467	-16			4.39467	-27			4.39467	-19			4.39467	-35
		4.40533	7			4.40533	-11			4.40533	-27			4.40533	-17			4.40533	-38
		4.416	2			4.416	-10			4.416	-25			4.416	-17			4.416	-41
		4.42667	6			4.42667	-15			4.42667	-23			4.42667	-20			4.42667	-37
		4.43733	6			4.43733	-16			4.43733	-23			4.43733	-21			4.43733	-36
		4.448	1			4.448	-15			4.448	-24			4.448	-20			4.448	-35
		4.45867	1			4.45867	-11			4.45867	-24			4.45867	-20			4.45867	-34
		4.46933	1			4.46933	-11			4.46933	-26			4.46933	-20			4.46933	-41
		4.48	2			4.48	-17			4.48	-21			4.48	-20			4.48	-45
		4.49067	3			4.49067	-20			4.49067	-18			4.49067	-20			4.49067	-42
		4.50133	0			4.50133	-20			4.50133	-23			4.50133	-16			4.50133	-41
		4.512	2			4.512	-21			4.512	-27			4.512	-13			4.512	-40
		4.52267	6			4.52267	-20			4.52267	-26			4.52267	-12			4.52267	-36
		4.53333	5			4.53333	-17			4.53333	-27			4.53333	-16			4.53333	-34
		4.544	7			4.544	-16			4.544	-31			4.544	-17			4.544	-34
		4.55467	4			4.55467	-17			4.55467	-35			4.55467	-16			4.55467	-38
		4.56533	2			4.56533	-18			4.56533	-36			4.56533	-20			4.56533	-38
		4.576	2			4.576	-21			4.576	-30			4.576	-20			4.576	-38
		4.58667	3			4.58667	-20			4.58667	-24			4.58667	-17			4.58667	-41
		4.59733	7			4.59733	-15			4.59733	-25			4.59733	-13			4.59733	-40
		4.608	6			4.608	-20			4.608	-29			4.608	-13			4.608	-35
		4.61867	5			4.61867	-21			4.61867	-29			4.61867	-14			4.61867	-31
		4.62933	4			4.62933	-18			4.62933	-30			4.62933	-12			4.62933	-27
		4.64	2			4.64	-16			4.64	-32			4.64	-10			4.64	-30
		4.65067	1			4.65067	-14			4.65067	-32			4.65067	-11			4.65067	-36
		4.66133	2			4.66133	-14			4.66133	-30			4.66133	-17			4.66133	-41
		4.672	4			4.672	-15			4.672	-25			4.672	-19			4.672	-44
		4.68267	5			4.68267	-17			4.68267	-26			4.68267	-15			4.68267	-44
		4.69333	5			4.69333	-19			4.69333	-31			4.69333	-14			4.69333	-41
		4.704	5			4.704	-17			4.704	-28			4.704	-13			4.704	-39
		4.71467	5			4.71467	-14			4.71467	-22			4.71467	-13			4.71467	-38
		4.72533	2			4.72533	-16			4.72533	-27			4.72533	-15			4.72533	-31
		4.736	0			4.736	-14			4.736	-33			4.736	-14			4.736	-32
		4.74667	0			4.74667	-13			4.74667	-32			4.74667	-14			4.74667	-37
		4.75733	1			4.75733	-18			4.75733	-32			4.75733	-7			4.75733	-43
		4.768	1			4.768	-16			4.768	-33			4.768	-6			4.768	-46
		4.77867	1			4.77867	-16			4.77867	-32			4.77867	-12			4.77867	-45
		4.78933	5			4.78933	-19			4.78933	-31			4.78933	-12			4.78933	-43
		4.8	8			4.8	-15			4.8	-31			4.8	-14			4.8	-40
		4.81067	6			4.81067	-11			4.81067	-31			4.81067	-18			4.81067	-43
		4.82133	4			4.82133	-12			4.82133	-33			4.82133	-19			4.82133	-42
		4.832	4			4.832	-13			4.832	-32			4.832	-17			4.832	-39
		4.84267	3			4.84267	-12			4.84267	-28			4.84267	-20			4.84267	-41
		4.85333	5			4.85333	-11			4.85333	-26			4.85333	-22			4.85333	-44
		4.864	10			4.864	-15			4.864	-28			4.864	-19			4.864	-43
		4.87467	9			4.87467	-17			4.87467	-27			4.87467	-14			4.87467	-38
		4.88533	4			4.88533	-16			4.88533	-26			4.88533	-14			4.88533	-36
		4.896	1			4.896	-16			4.896	-27			4.896	-16			4.896	-40
		4.90667	2			4.90667	-17			4.90667	-29			4.90667	-16			4.90667	-44
		4.91733	7			4.91733	-23			4.91733	-28			4.91733	-16			4.91733	-42
		4.928	11			4.928	-25			4.928	-23			4.928	-16			4.928	-38
		4.93867	12			4.93867	-20			4.93867	-25			4.93867	-13			4.93867	-38
		4.94933	16			4.94933	-18			4.94933	-25			4.94933	-15			4.94933	-39
		4.96	15			4.96	-17			4.96	-24			4.96	-20			4.96	-38
		4.97067	12			4.97067	-16			4.97067	-32			4.97067	-19			4.97067	-41
		4.98133	10			4.98133	-17			4.98133	-36			4.98133	-17			4.98133	-40
		4.992	6			4.992	-16			4.992	-35			4.992	-16			4.992	-36
		5.00267	3			5.00267	-14			5.00267	-34			5.00267	-14			5.00267	-38
		5.01333	3			5.01333	-12			5.01333	-32			5.01333	-8			5.01333	-40
		5.024	2			5.024	-12			5.024	-29			5.024	-10			5.024	-42
		5.03467	2			5.03467	-20			5.03467	-30			5.03467	-13			5.03467	-40
		5.04533	4			5.04533	-25			5.04533	-27			5.04533	-12			5.04533	-37
		5.056	6			5.056	-20			5.056	-27			5.056	-14			5.056	-36
		5.06667	5			5.06667	-15			5.06667	-32			5.06667	-19			5.06667	-34
		5.07733	2			5.07733	-13			5.07733	-29			5.07733	-16			5.07733	-38
		5.088	4			5.088	-10			5.088	-29			5.088	-9			5.088	-40
		5.09867	8			5.09867	-4			5.09867	-31			5.09867	-12			5.09867	-39
		5.10933	7			5.10933	-7			5.10933	-33			5.10933	-15			5.10933	-43
		5.12	4			5.12	-14			5.12	-32			5.12	-18			5.12	-42
		5.13067	7			5.13067	-19			5.13067	-33			5.13067	-21			5.13067	-42
		5.14133	10			5.14133	-23			5.14133	-32			5.14133	-19			5.14133	-45
		5.152	7			5.152	-22			5.152	-26			5.152	-13			5.152	-40
		5.16267	5			5.16267	-23			5.16267	-22			5.16267	-14			5.16267	-37
		5.17333	6			5.17333	-22			5.17333	-23			5.17333	-22			5.17333	-35
		5.184	7			5.184	-19			5.184	-27			5.184	-21			5.184	-32
		5.19467	7			5.19467	-16			5.19467	-26			5.19467	-15			5.19467	-34
		5.20533	7			5.20533	-18			5.20533	-25			5.20533	-16			5.20533	-36
		5.216	7			5.216	-22			5.216	-28			5.216	-15			5.216	-32
		5.22667	7			5.22667	-24			5.22667	-29			5.22667	-16			5.22667	-32
		5.23733	6			5.23733	-22			5.23733	-27			5.23733	-18			5.23733	-36
		5.248	7			5.248	-16			5.248	-26			5.248	-20			5.248	-41
		5.25867	8			5.25867	-18			5.25867	-28			5.25867	-21			5.25867	-41
		5.26933	7			5.26933	-19			5.26933	-26			5.26933	-18			5.26933	-36
		5.28	8			5.28	-17			5.28	-24			5.28	-17			5.28	-32
		5.29067	8			5.29067	-19			5.29067	-24			5.29067	-13			5.29067	-31
		5.30133	3			5.30133	-18			5.30133	-24			5.30133	-14			5.30133	-29
		5.312	2			5.312	-15			5.312	-28			5.312	-16			5.312	-31
		5.32267	6			5.32267	-12			5.32267	-32			5.32267	-13			5.32267	-34
		5.33333	8			5.33333	-10			5.33333	-32			5.33333	-11			5.33333	-38
		5.344	6			5.344	-14			5.344	-31			5.344	-11			5.344	-40
		5.35467	6			5.35467	-19			5.35467	-33			5.35467	-12			5.35467	-39
		5.36533	6			5.36533	-19			5.36533	-33			5.36533	-15			5.36533	-42
		5.376	5			5.376	-22			5.376	-31			5.376	-16			5.376	-43
		5.38667	8			5.38667	-21			5.38667	-30			5.38667	-19			5.38667	-44
		5.39733	10			5.39733	-21			5.39733	-26			5.39733	-23			5.39733	-45
		5.408	8			5.408	-24			5.408	-25			5.408	-19			5.408	-42
		5.41867	8			5.41867	-26			5.41867	-27			5.41867	-14			5.41867	-40
		5.42933	4			5.42933	-23			5.42933	-29			5.42933	-13			5.42933	-38
		5.44	0			5.44	-23			5.44	-32			5.44	-11			5.44	-38
		5.45067	4			5.45067	-22			5.45067	-34			5.45067	-12			5.45067	-40
		5.46133	5			5.46133	-18			5.46133	-36			5.46133	-11			5.46133	-38
		5.472	2			5.472	-18			5.472	-36			5.472	-14			5.472	-39
		5.48267	2			5.48267	-19			5.48267	-31			5.48267	-17			5.48267	-42
		5.49333	2			5.49333	-15			5.49333	-28			5.49333	-16			5.49333	-38
		5.504	4			5.504	-15			5.504	-25			5.504	-16			5.504	-33
		5.51467	10			5.51467	-18			5.51467	-24			5.51467	-15			5.51467	-38
		5.52533	13			5.52533	-21			5.52533	-25			5.52533	-12			5.52533	-46
		5.536	16			5.536	-24			5.536	-26			5.536	-7			5.536	-47
		5.54667	13			5.54667	-24			5.54667	-30			5.54667	-3			5.54667	-45
		5.55733	7			5.55733	-24			5.55733	-30			5.55733	-4			5.55733	-41
		5.568	11			5.568	-32			5.568	-23			5.568	-7			5.568	-42
		5.57867	14			5.57867	-36			5.57867	-25			5.57867	-7			5.57867	-46
		5.58933	10			5.58933	-28			5.58933	-30			5.58933	-4			5.58933	-45
		5.6	6			5.6	-23			5.6	-31			5.6	-6			5.6	-47
		5.61067	6			5.61067	-25			5.61067	-30			5.61067	-14			5.61067	-47
		5.62133	6			5.62133	-24			5.62133	-30			5.62133	-16			5.62133	-44
		5.632	6			5.632	-22			5.632	-34			5.632	-14			5.632	-42
		5.64267	9			5.64267	-26			5.64267	-32			5.64267	-15			5.64267	-40
		5.65333	9			5.65333	-26			5.65333	-29			5.65333	-18			5.65333	-44
		5.664	9			5.664	-23			5.664	-29			5.664	-17			5.664	-52
		5.67467	12			5.67467	-18			5.67467	-27			5.67467	-18			5.67467	-50
		5.68533	13			5.68533	-13			5.68533	-30			5.68533	-16			5.68533	-45
		5.696	11			5.696	-15			5.696	-31			5.696	-13			5.696	-42
		5.70667	9			5.70667	-18			5.70667	-27			5.70667	-17			5.70667	-41
		5.71733	6			5.71733	-19			5.71733	-33			5.71733	-14			5.71733	-42
		5.728	3			5.728	-17			5.728	-38			5.728	-11			5.728	-43
		5.73867	3			5.73867	-16			5.73867	-37			5.73867	-13			5.73867	-45
		5.74933	4			5.74933	-15			5.74933	-32			5.74933	-12			5.74933	-44
		5.76	7			5.76	-15			5.76	-30			5.76	-10			5.76	-37
		5.77067	8			5.77067	-14			5.77067	-30			5.77067	-12			5.77067	-41
		5.78133	12			5.78133	-12			5.78133	-33			5.78133	-13			5.78133	-49
		5.792	14			5.792	-10			5.792	-36			5.792	-8			5.792	-50
		5.80267	13			5.80267	-17			5.80267	-36			5.80267	-12			5.80267	-49
		5.81333	12			5.81333	-26			5.81333	-32			5.81333	-16			5.81333	-52
		5.824	14			5.824	-26			5.824	-30			5.824	-18			5.824	-51
		5.83467	16			5.83467	-20			5.83467	-33			5.83467	-18			5.83467	-46
		5.84533	13			5.84533	-20			5.84533	-35			5.84533	-12			5.84533	-44
		5.856	12			5.856	-20			5.856	-33			5.856	-13			5.856	-46
		5.86667	12			5.86667	-18			5.86667	-33			5.86667	-14			5.86667	-46
		5.87733	9			5.87733	-15			5.87733	-27			5.87733	-10			5.87733	-45
		5.888	7			5.888	-17			5.888	-27			5.888	-13			5.888	-44
		5.89867	10			5.89867	-24			5.89867	-31			5.89867	-17			5.89867	-44
		5.90933	14			5.90933	-22			5.90933	-31			5.90933	-18			5.90933	-45
		5.92	16			5.92	-18			5.92	-31			5.92	-16			5.92	-45
		5.93067	12			5.93067	-19			5.93067	-34			5.93067	-13			5.93067	-44
		5.94133	9			5.94133	-13			5.94133	-33			5.94133	-14			5.94133	-38
		5.952	12			5.952	-9			5.952	-32			5.952	-16			5.952	-35
		5.96267	11			5.96267	-14			5.96267	-32			5.96267	-15			5.96267	-41
		5.97333	7			5.97333	-19			5.97333	-31			5.97333	-17			5.97333	-46
		5.984	6			5.984	-19			5.984	-29			5.984	-19			5.984	-46
		5.99467	7			5.99467	-23			5.99467	-32			5.99467	-15			5.99467	-45
		6.00533	10			6.00533	-27			6.00533	-37			6.00533	-13			6.00533	-42
		6.016	15			6.016	-25			6.016	-33			6.016	-17			6.016	-43
		6.02667	17			6.02667	-25			6.02667	-30			6.02667	-19			6.02667	-43
		6.03733	13			6.03733	-28			6.03733	-32			6.03733	-17			6.03733	-45
		6.048	9			6.048	-27			6.048	-34			6.048	-17			6.048	-46
		6.05867	11			6.05867	-24			6.05867	-35			6.05867	-19			6.05867	-44
		6.06933	14			6.06933	-23			6.06933	-34			6.06933	-17			6.06933	-38
		6.08	13			6.08	-25			6.08	-33			6.08	-17			6.08	-40
		6.09067	11			6.09067	-27			6.09067	-35			6.09067	-19			6.09067	-45
		6.10133	7			6.10133	-25			6.10133	-35			6.10133	-19			6.10133	-43
		6.112	4			6.112	-29			6.112	-38			6.112	-17			6.112	-42
		6.12267	8			6.12267	-29			6.12267	-38			6.12267	-16			6.12267	-45
		6.13333	13			6.13333	-26			6.13333	-40			6.13333	-17			6.13333	-47
		6.144	16			6.144	-28			6.144	-39			6.144	-15			6.144	-46
		6.15467	13			6.15467	-29			6.15467	-36			6.15467	-14			6.15467	-49
		6.16533	9			6.16533	-30			6.16533	-37			6.16533	-18			6.16533	-50
		6.176	10			6.176	-33			6.176	-35			6.176	-21			6.176	-51
		6.18667	12			6.18667	-38			6.18667	-34			6.18667	-20			6.18667	-55
		6.19733	13			6.19733	-37			6.19733	-37			6.19733	-19			6.19733	-53
		6.208	12			6.208	-35			6.208	-37			6.208	-21			6.208	-49
		6.21867	6			6.21867	-37			6.21867	-35			6.21867	-18			6.21867	-48
		6.22933	-1			6.22933	-39			6.22933	-35			6.22933	-19			6.22933	-48
		6.24	3			6.24	-37			6.24	-37			6.24	-20			6.24	-47
		6.25067	14			6.25067	-33			6.25067	-34			6.25067	-17			6.25067	-46
		6.26133	20			6.26133	-33			6.26133	-33			6.26133	-18			6.26133	-42
		6.272	16			6.272	-37			6.272	-35			6.272	-19			6.272	-42
		6.28267	9			6.28267	-41			6.28267	-35			6.28267	-14			6.28267	-48
		6.29333	7			6.29333	-43			6.29333	-32			6.29333	-11			6.29333	-54
		6.304	9			6.304	-39			6.304	-28			6.304	-12			6.304	-54
		6.31467	12			6.31467	-33			6.31467	-28			6.31467	-14			6.31467	-50
		6.32533	12			6.32533	-33			6.32533	-26			6.32533	-18			6.32533	-49
		6.336	6			6.336	-35			6.336	-23			6.336	-19			6.336	-47
		6.34667	3			6.34667	-32			6.34667	-27			6.34667	-21			6.34667	-50
		6.35733	5			6.35733	-33			6.35733	-28			6.35733	-23			6.35733	-51
		6.368	6			6.368	-35			6.368	-31			6.368	-21			6.368	-47
		6.37867	7			6.37867	-32			6.37867	-40			6.37867	-20			6.37867	-46
		6.38933	8			6.38933	-31			6.38933	-44			6.38933	-21			6.38933	-51
		6.4	5			6.4	-31			6.4	-42			6.4	-20			6.4	-54
		6.41067	5			6.41067	-31			6.41067	-39			6.41067	-20			6.41067	-52
		6.42133	7			6.42133	-34			6.42133	-39			6.42133	-17			6.42133	-47
		6.432	9			6.432	-34			6.432	-38			6.432	-15			6.432	-44
		6.44267	10			6.44267	-31			6.44267	-36			6.44267	-17			6.44267	-46
		6.45333	9			6.45333	-29			6.45333	-36			6.45333	-23			6.45333	-53
		6.464	9			6.464	-27			6.464	-35			6.464	-24			6.464	-56
		6.47467	9			6.47467	-31			6.47467	-35			6.47467	-20			6.47467	-53
		6.48533	11			6.48533	-32			6.48533	-34			6.48533	-18			6.48533	-51
		6.496	13			6.496	-32			6.496	-33			6.496	-15			6.496	-50
		6.50667	9			6.50667	-35			6.50667	-37			6.50667	-17			6.50667	-47
		6.51733	11			6.51733	-39			6.51733	-40			6.51733	-21			6.51733	-47
		6.528	16			6.528	-34			6.528	-42			6.528	-26			6.528	-52
		6.53867	13			6.53867	-26			6.53867	-38			6.53867	-25			6.53867	-51
		6.54933	11			6.54933	-28			6.54933	-32			6.54933	-23			6.54933	-43
		6.56	13			6.56	-27			6.56	-31			6.56	-22			6.56	-43
		6.57067	10			6.57067	-28			6.57067	-31			6.57067	-23			6.57067	-50
		6.58133	7			6.58133	-35			6.58133	-29			6.58133	-27			6.58133	-53
		6.592	9			6.592	-39			6.592	-30			6.592	-26			6.592	-52
		6.60267	10			6.60267	-43			6.60267	-34			6.60267	-22			6.60267	-52
		6.61333	10			6.61333	-45			6.61333	-36			6.61333	-21			6.61333	-49
		6.624	10			6.624	-39			6.624	-34			6.624	-25			6.624	-48
		6.63467	9			6.63467	-36			6.63467	-28			6.63467	-24			6.63467	-46
		6.64533	8			6.64533	-36			6.64533	-28			6.64533	-24			6.64533	-44
		6.656	2			6.656	-36			6.656	-35			6.656	-24			6.656	-43
		6.66667	4			6.66667	-37			6.66667	-35			6.66667	-23			6.66667	-43
		6.67733	8			6.67733	-37			6.67733	-37			6.67733	-23			6.67733	-42
		6.688	4			6.688	-36			6.688	-38			6.688	-30			6.688	-45
		6.69867	4			6.69867	-35			6.69867	-34			6.69867	-33			6.69867	-52
		6.70933	6			6.70933	-37			6.70933	-35			6.70933	-29			6.70933	-53
		6.72	6			6.72	-40			6.72	-38			6.72	-23			6.72	-54
		6.73067	5			6.73067	-40			6.73067	-38			6.73067	-20			6.73067	-53
		6.74133	4			6.74133	-39			6.74133	-40			6.74133	-22			6.74133	-51
		6.752	3			6.752	-39			6.752	-40			6.752	-23			6.752	-47
		6.76267	-1			6.76267	-39			6.76267	-37			6.76267	-22			6.76267	-48
		6.77333	-3			6.77333	-38			6.77333	-37			6.77333	-22			6.77333	-54
		6.784	-1			6.784	-38			6.784	-39			6.784	-28			6.784	-58
		6.79467	7			6.79467	-36			6.79467	-37			6.79467	-33			6.79467	-61
		6.80533	11			6.80533	-34			6.80533	-34			6.80533	-32			6.80533	-59
		6.816	6			6.816	-32			6.816	-35			6.816	-29			6.816	-56
		6.82667	4			6.82667	-32			6.82667	-35			6.82667	-27			6.82667	-51
		6.83733	4			6.83733	-38			6.83733	-38			6.83733	-24			6.83733	-51
		6.848	2			6.848	-42			6.848	-38			6.848	-25			6.848	-53
		6.85867	1			6.85867	-41			6.85867	-37			6.85867	-23			6.85867	-58
		6.86933	1			6.86933	-41			6.86933	-35			6.86933	-22			6.86933	-56
		6.88	2			6.88	-35			6.88	-39			6.88	-24			6.88	-52
		6.89067	3			6.89067	-30			6.89067	-38			6.89067	-18			6.89067	-52
		6.90133	5			6.90133	-30			6.90133	-35			6.90133	-15			6.90133	-50
		6.912	4			6.912	-33			6.912	-35			6.912	-17			6.912	-49
		6.92267	7			6.92267	-33			6.92267	-36			6.92267	-20			6.92267	-51
		6.93333	9			6.93333	-29			6.93333	-36			6.93333	-21			6.93333	-54
		6.944	3			6.944	-33			6.944	-35			6.944	-22			6.944	-54
		6.95467	2			6.95467	-37			6.95467	-34			6.95467	-22			6.95467	-51
		6.96533	8			6.96533	-34			6.96533	-36			6.96533	-24			6.96533	-54
		6.976	9			6.976	-32			6.976	-40			6.976	-25			6.976	-56
		6.98667	8			6.98667	-35			6.98667	-38			6.98667	-26			6.98667	-56
		6.99733	10			6.99733	-39			6.99733	-34			6.99733	-27			6.99733	-55
		7.008	13			7.008	-41			7.008	-37			7.008	-26			7.008	-54
		7.01867	11			7.01867	-39			7.01867	-40			7.01867	-24			7.01867	-51
		7.02933	10			7.02933	-35			7.02933	-39			7.02933	-19			7.02933	-54
		7.04	9			7.04	-32			7.04	-39			7.04	-18			7.04	-56
		7.05067	8			7.05067	-32			7.05067	-41			7.05067	-22			7.05067	-49
		7.06133	11			7.06133	-33			7.06133	-43			7.06133	-22			7.06133	-49
		7.072	12			7.072	-31			7.072	-42			7.072	-24			7.072	-52
		7.08267	11			7.08267	-34			7.08267	-42			7.08267	-27			7.08267	-54
		7.09333	7			7.09333	-35			7.09333	-41			7.09333	-28			7.09333	-50
		7.104	7			7.104	-38			7.104	-38			7.104	-26			7.104	-50
		7.11467	11			7.11467	-38			7.11467	-39			7.11467	-25			7.11467	-56
		7.12533	13			7.12533	-39			7.12533	-42			7.12533	-31			7.12533	-57
		7.136	14			7.136	-41			7.136	-41			7.136	-36			7.136	-52
		7.14667	7			7.14667	-41			7.14667	-36			7.14667	-36			7.14667	-51
		7.15733	2			7.15733	-39			7.15733	-35			7.15733	-32			7.15733	-53
		7.168	4			7.168	-35			7.168	-39			7.168	-27			7.168	-54
		7.17867	8			7.17867	-34			7.17867	-46			7.17867	-28			7.17867	-50
		7.18933	9			7.18933	-35			7.18933	-45			7.18933	-32			7.18933	-49
		7.2	8			7.2	-36			7.2	-39			7.2	-33			7.2	-56
		7.21067	3			7.21067	-41			7.21067	-37			7.21067	-29			7.21067	-57
		7.22133	1			7.22133	-41			7.22133	-37			7.22133	-27			7.22133	-57
		7.232	4			7.232	-37			7.232	-40			7.232	-28			7.232	-60
		7.24267	6			7.24267	-38			7.24267	-42			7.24267	-27			7.24267	-62
		7.25333	8			7.25333	-39			7.25333	-41			7.25333	-27			7.25333	-63
		7.264	8			7.264	-37			7.264	-36			7.264	-32			7.264	-61
		7.27467	9			7.27467	-38			7.27467	-32			7.27467	-33			7.27467	-61
		7.28533	4			7.28533	-42			7.28533	-39			7.28533	-27			7.28533	-59
		7.296	-4			7.296	-41			7.296	-43			7.296	-29			7.296	-59
		7.30667	1			7.30667	-39			7.30667	-42			7.30667	-30			7.30667	-62
		7.31733	10			7.31733	-38			7.31733	-45			7.31733	-27			7.31733	-61
		7.328	9			7.328	-35			7.328	-42			7.328	-22			7.328	-56
		7.33867	3			7.33867	-35			7.33867	-36			7.33867	-24			7.33867	-55
		7.34933	4			7.34933	-35			7.34933	-37			7.34933	-30			7.34933	-56
		7.36	4			7.36	-33			7.36	-42			7.36	-32			7.36	-57
		7.37067	1			7.37067	-34			7.37067	-44			7.37067	-33			7.37067	-54
		7.38133	2			7.38133	-37			7.38133	-44			7.38133	-30			7.38133	-57
		7.392	6			7.392	-41			7.392	-46			7.392	-29			7.392	-59
		7.40267	11			7.40267	-46			7.40267	-47			7.40267	-33			7.40267	-56
		7.41333	11			7.41333	-43			7.41333	-41			7.41333	-35			7.41333	-57
		7.424	6			7.424	-36			7.424	-40			7.424	-37			7.424	-62
		7.43467	4			7.43467	-35			7.43467	-43			7.43467	-35			7.43467	-66
		7.44533	2			7.44533	-39			7.44533	-44			7.44533	-31			7.44533	-62
		7.456	3			7.456	-40			7.456	-46			7.456	-28			7.456	-58
		7.46667	5			7.46667	-40			7.46667	-47			7.46667	-28			7.46667	-58
		7.47733	1			7.47733	-42			7.47733	-45			7.47733	-35			7.47733	-54
		7.488	0			7.488	-45			7.488	-43			7.488	-38			7.488	-55
		7.49867	3			7.49867	-42			7.49867	-42			7.49867	-39			7.49867	-60
		7.50933	5			7.50933	-40			7.50933	-39			7.50933	-37			7.50933	-58
		7.52	7			7.52	-39			7.52	-36			7.52	-34			7.52	-54
		7.53067	9			7.53067	-38			7.53067	-39			7.53067	-35			7.53067	-52
		7.54133	9			7.54133	-39			7.54133	-42			7.54133	-38			7.54133	-55
		7.552	6			7.552	-37			7.552	-43			7.552	-40			7.552	-58
		7.56267	0			7.56267	-38			7.56267	-43			7.56267	-44			7.56267	-62
		7.57333	-2			7.57333	-38			7.57333	-40			7.57333	-39			7.57333	-67
		7.584	2			7.584	-35			7.584	-39			7.584	-29			7.584	-65
		7.59467	3			7.59467	-35			7.59467	-41			7.59467	-27			7.59467	-62
		7.60533	2			7.60533	-38			7.60533	-43			7.60533	-35			7.60533	-62
		7.616	1			7.616	-42			7.616	-39			7.616	-37			7.616	-62
		7.62667	2			7.62667	-46			7.62667	-35			7.62667	-32			7.62667	-66
		7.63733	3			7.63733	-46			7.63733	-37			7.63733	-32			7.63733	-65
		7.648	4			7.648	-43			7.648	-40			7.648	-38			7.648	-61
		7.65867	5			7.65867	-38			7.65867	-40			7.65867	-39			7.65867	-61
		7.66933	7			7.66933	-41			7.66933	-37			7.66933	-36			7.66933	-64
		7.68	6			7.68	-45			7.68	-37			7.68	-33			7.68	-64
		7.69067	3			7.69067	-43			7.69067	-38			7.69067	-29			7.69067	-62
		7.70133	6			7.70133	-41			7.70133	-42			7.70133	-31			7.70133	-62
		7.712	10			7.712	-39			7.712	-44			7.712	-34			7.712	-67
		7.72267	11			7.72267	-40			7.72267	-43			7.72267	-34			7.72267	-74
		7.73333	15			7.73333	-39			7.73333	-44			7.73333	-38			7.73333	-78
		7.744	13			7.744	-39			7.744	-43			7.744	-38			7.744	-74
		7.75467	9			7.75467	-38			7.75467	-39			7.75467	-33			7.75467	-65
		7.76533	5			7.76533	-38			7.76533	-40			7.76533	-36			7.76533	-62
		7.776	7			7.776	-45			7.776	-40			7.776	-37			7.776	-60
		7.78667	10			7.78667	-48			7.78667	-38			7.78667	-33			7.78667	-64
		7.79733	4			7.79733	-45			7.79733	-38			7.79733	-32			7.79733	-67
		7.808	5			7.808	-43			7.808	-37			7.808	-30			7.808	-64
		7.81867	6			7.81867	-43			7.81867	-36			7.81867	-32			7.81867	-65
		7.82933	1			7.82933	-45			7.82933	-37			7.82933	-34			7.82933	-67
		7.84	-1			7.84	-46			7.84	-40			7.84	-37			7.84	-66
		7.85067	1			7.85067	-41			7.85067	-37			7.85067	-37			7.85067	-60
		7.86133	5			7.86133	-37			7.86133	-31			7.86133	-34			7.86133	-57
		7.872	8			7.872	-38			7.872	-28			7.872	-35			7.872	-63
		7.88267	8			7.88267	-38			7.88267	-29			7.88267	-33			7.88267	-69
		7.89333	7			7.89333	-40			7.89333	-32			7.89333	-35			7.89333	-67
		7.904	11			7.904	-40			7.904	-33			7.904	-36			7.904	-64
		7.91467	10			7.91467	-41			7.91467	-36			7.91467	-31			7.91467	-63
		7.92533	4			7.92533	-43			7.92533	-40			7.92533	-30			7.92533	-59
		7.936	2			7.936	-42			7.936	-39			7.936	-31			7.936	-57
		7.94667	4			7.94667	-42			7.94667	-38			7.94667	-33			7.94667	-57
		7.95733	8			7.95733	-42			7.95733	-42			7.95733	-37			7.95733	-57
		7.968	8			7.968	-39			7.968	-41			7.968	-40			7.968	-57
		7.97867	2			7.97867	-41			7.97867	-39			7.97867	-41			7.97867	-53
		7.98933	-1			7.98933	-44			7.98933	-39			7.98933	-40			7.98933	-59
		8	0			8	-47			8	-39			8	-36			8	-68
		8.01067	0			8.01067	-50			8.01067	-40			8.01067	-34			8.01067	-68
		8.02133	0			8.02133	-45			8.02133	-41			8.02133	-37			8.02133	-65
		8.032	2			8.032	-45			8.032	-45			8.032	-41			8.032	-65
		8.04267	6			8.04267	-49			8.04267	-48			8.04267	-41			8.04267	-64
		8.05333	8			8.05333	-46			8.05333	-50			8.05333	-37			8.05333	-68
		8.064	5			8.064	-45			8.064	-49			8.064	-33			8.064	-69
		8.07467	-1			8.07467	-47			8.07467	-43			8.07467	-37			8.07467	-64
		8.08533	-3			8.08533	-49			8.08533	-43			8.08533	-37			8.08533	-62
		8.096	2			8.096	-47			8.096	-40			8.096	-36			8.096	-62
		8.10667	3			8.10667	-43			8.10667	-40			8.10667	-35			8.10667	-61
		8.11733	0			8.11733	-43			8.11733	-41			8.11733	-35			8.11733	-59
		8.128	3			8.128	-43			8.128	-38			8.128	-36			8.128	-60
		8.13867	3			8.13867	-43			8.13867	-39			8.13867	-37			8.13867	-61
		8.14933	-1			8.14933	-47			8.14933	-41			8.14933	-37			8.14933	-65
		8.16	3			8.16	-50			8.16	-41			8.16	-35			8.16	-68
		8.17067	4			8.17067	-48			8.17067	-40			8.17067	-39			8.17067	-66
		8.18133	2			8.18133	-50			8.18133	-38			8.18133	-39			8.18133	-65
		8.192	3			8.192	-51			8.192	-42			8.192	-39			8.192	-67
		8.20267	4			8.20267	-44			8.20267	-46			8.20267	-41			8.20267	-66
		8.21333	7			8.21333	-35			8.21333	-45			8.21333	-44			8.21333	-63
		8.224	7			8.224	-32			8.224	-43			8.224	-45			8.224	-65
		8.23467	7			8.23467	-37			8.23467	-37			8.23467	-44			8.23467	-68
		8.24533	4			8.24533	-43			8.24533	-34			8.24533	-42			8.24533	-66
		8.256	0			8.256	-46			8.256	-36			8.256	-42			8.256	-70
		8.26667	-2			8.26667	-48			8.26667	-39			8.26667	-42			8.26667	-73
		8.27733	1			8.27733	-48			8.27733	-38			8.27733	-43			8.27733	-69
		8.288	1			8.288	-47			8.288	-37			8.288	-43			8.288	-66
		8.29867	-3			8.29867	-44			8.29867	-37			8.29867	-43			8.29867	-62
		8.30933	-2			8.30933	-42			8.30933	-36			8.30933	-43			8.30933	-63
		8.32	-1			8.32	-38			8.32	-38			8.32	-43			8.32	-67
		8.33067	1			8.33067	-36			8.33067	-40			8.33067	-42			8.33067	-68
		8.34133	-1			8.34133	-39			8.34133	-42			8.34133	-40			8.34133	-68
		8.352	2			8.352	-37			8.352	-42			8.352	-42			8.352	-72
		8.36267	4			8.36267	-34			8.36267	-44			8.36267	-43			8.36267	-71
		8.37333	4			8.37333	-37			8.37333	-45			8.37333	-45			8.37333	-69
		8.384	4			8.384	-39			8.384	-44			8.384	-42			8.384	-73
		8.39467	1			8.39467	-42			8.39467	-42			8.39467	-34			8.39467	-71
		8.40533	-1			8.40533	-46			8.40533	-40			8.40533	-33			8.40533	-69
		8.416	-2			8.416	-45			8.416	-37			8.416	-37			8.416	-67
		8.42667	-4			8.42667	-45			8.42667	-35			8.42667	-37			8.42667	-65
		8.43733	0			8.43733	-46			8.43733	-38			8.43733	-38			8.43733	-67
		8.448	3			8.448	-42			8.448	-42			8.448	-40			8.448	-71
		8.45867	-3			8.45867	-40			8.45867	-41			8.45867	-45			8.45867	-68
		8.46933	-7			8.46933	-39			8.46933	-42			8.46933	-51			8.46933	-63
		8.48	-1			8.48	-37			8.48	-44			8.48	-48			8.48	-63
		8.49067	0			8.49067	-38			8.49067	-42			8.49067	-42			8.49067	-67
		8.50133	-2			8.50133	-42			8.50133	-38			8.50133	-38			8.50133	-69
		8.512	0			8.512	-47			8.512	-34			8.512	-36			8.512	-66
		8.52267	2			8.52267	-50			8.52267	-35			8.52267	-33			8.52267	-65
		8.53333	3			8.53333	-52			8.53333	-38			8.53333	-37			8.53333	-66
		8.544	3			8.544	-50			8.544	-37			8.544	-41			8.544	-71
		8.55467	3			8.55467	-45			8.55467	-34			8.55467	-41			8.55467	-72
		8.56533	4			8.56533	-42			8.56533	-32			8.56533	-44			8.56533	-68
		8.576	2			8.576	-42			8.576	-31			8.576	-45			8.576	-68
		8.58667	5			8.58667	-40			8.58667	-35			8.58667	-45			8.58667	-66
		8.59733	7			8.59733	-37			8.59733	-37			8.59733	-43			8.59733	-68
		8.608	8			8.608	-36			8.608	-34			8.608	-44			8.608	-74
		8.61867	4			8.61867	-39			8.61867	-37			8.61867	-42			8.61867	-76
		8.62933	-2			8.62933	-43			8.62933	-39			8.62933	-44			8.62933	-73
		8.64	-3			8.64	-47			8.64	-33			8.64	-46			8.64	-71
		8.65067	1			8.65067	-46			8.65067	-30			8.65067	-44			8.65067	-68
		8.66133	0			8.66133	-43			8.66133	-33			8.66133	-49			8.66133	-69
		8.672	-2			8.672	-40			8.672	-38			8.672	-50			8.672	-68
		8.68267	-2			8.68267	-39			8.68267	-41			8.68267	-47			8.68267	-64
		8.69333	-1			8.69333	-43			8.69333	-43			8.69333	-49			8.69333	-65
		8.704	2			8.704	-45			8.704	-44			8.704	-48			8.704	-67
		8.71467	2			8.71467	-44			8.71467	-37			8.71467	-50			8.71467	-69
		8.72533	0			8.72533	-42			8.72533	-33			8.72533	-50			8.72533	-68
		8.736	1			8.736	-45			8.736	-37			8.736	-48			8.736	-65
		8.74667	1			8.74667	-50			8.74667	-37			8.74667	-50			8.74667	-73
		8.75733	-1			8.75733	-47			8.75733	-32			8.75733	-47			8.75733	-75
		8.768	-4			8.768	-43			8.768	-35			8.768	-42			8.768	-71
		8.77867	-3			8.77867	-42			8.77867	-40			8.77867	-42			8.77867	-69
		8.78933	-1			8.78933	-44			8.78933	-39			8.78933	-42			8.78933	-72
		8.8	-5			8.8	-49			8.8	-37			8.8	-45			8.8	-75
		8.81067	-5			8.81067	-53			8.81067	-37			8.81067	-47			8.81067	-75
		8.82133	-1			8.82133	-52			8.82133	-43			8.82133	-47			8.82133	-73
		8.832	-1			8.832	-48			8.832	-46			8.832	-47			8.832	-69
		8.84267	1			8.84267	-45			8.84267	-44			8.84267	-48			8.84267	-68
		8.85333	0			8.85333	-46			8.85333	-40			8.85333	-49			8.85333	-68
		8.864	3			8.864	-45			8.864	-40			8.864	-49			8.864	-67
		8.87467	12			8.87467	-41			8.87467	-42			8.87467	-51			8.87467	-68
		8.88533	9			8.88533	-44			8.88533	-45			8.88533	-50			8.88533	-67
		8.896	0			8.896	-50			8.896	-45			8.896	-48			8.896	-68
		8.90667	-1			8.90667	-51			8.90667	-44			8.90667	-47			8.90667	-71
		8.91733	-2			8.91733	-48			8.91733	-46			8.91733	-47			8.91733	-70
		8.928	1			8.928	-47			8.928	-46			8.928	-49			8.928	-65
		8.93867	6			8.93867	-45			8.93867	-41			8.93867	-50			8.93867	-64
		8.94933	5			8.94933	-46			8.94933	-40			8.94933	-51			8.94933	-70
		8.96	0			8.96	-50			8.96	-44			8.96	-52			8.96	-75
		8.97067	-2			8.97067	-51			8.97067	-43			8.97067	-51			8.97067	-72
		8.98133	-5			8.98133	-44			8.98133	-39			8.98133	-48			8.98133	-67
		8.992	-4			8.992	-37			8.992	-42			8.992	-47			8.992	-72
		9.00267	-3			9.00267	-38			9.00267	-44			9.00267	-46			9.00267	-73
		9.01333	0			9.01333	-42			9.01333	-42			9.01333	-49			9.01333	-69
		9.024	6			9.024	-46			9.024	-43			9.024	-54			9.024	-68
		9.03467	4			9.03467	-45			9.03467	-43			9.03467	-55			9.03467	-70
		9.04533	-1			9.04533	-43			9.04533	-41			9.04533	-55			9.04533	-68
		9.056	-2			9.056	-46			9.056	-40			9.056	-55			9.056	-65
		9.06667	-1			9.06667	-48			9.06667	-40			9.06667	-54			9.06667	-67
		9.07733	-2			9.07733	-45			9.07733	-40			9.07733	-51			9.07733	-67
		9.088	1			9.088	-39			9.088	-42			9.088	-52			9.088	-66
		9.09867	0			9.09867	-37			9.09867	-46			9.09867	-51			9.09867	-70
		9.10933	-3			9.10933	-42			9.10933	-47			9.10933	-48			9.10933	-77
		9.12	-4			9.12	-43			9.12	-43			9.12	-48			9.12	-78
		9.13067	1			9.13067	-41			9.13067	-38			9.13067	-54			9.13067	-75
		9.14133	4			9.14133	-38			9.14133	-38			9.14133	-54			9.14133	-67
		9.152	3			9.152	-38			9.152	-40			9.152	-53			9.152	-57
		9.16267	3			9.16267	-40			9.16267	-38			9.16267	-53			9.16267	-60
		9.17333	4			9.17333	-44			9.17333	-36			9.17333	-54			9.17333	-68
		9.184	3			9.184	-46			9.184	-41			9.184	-54			9.184	-66
		9.19467	1			9.19467	-42			9.19467	-43			9.19467	-53			9.19467	-68
		9.20533	1			9.20533	-41			9.20533	-41			9.20533	-49			9.20533	-75
		9.216	0			9.216	-43			9.216	-42			9.216	-48			9.216	-79
		9.22667	-4			9.22667	-43			9.22667	-40			9.22667	-52			9.22667	-76
		9.23733	-1			9.23733	-42			9.23733	-40			9.23733	-51			9.23733	-70
		9.248	2			9.248	-41			9.248	-41			9.248	-49			9.248	-72
		9.25867	0			9.25867	-40			9.25867	-37			9.25867	-48			9.25867	-75
		9.26933	0			9.26933	-38			9.26933	-30			9.26933	-49			9.26933	-76
		9.28	-1			9.28	-36			9.28	-28			9.28	-51			9.28	-75
		9.29067	-5			9.29067	-36			9.29067	-35			9.29067	-49			9.29067	-75
		9.30133	-9			9.30133	-36			9.30133	-39			9.30133	-52			9.30133	-80
		9.312	-5			9.312	-37			9.312	-39			9.312	-55			9.312	-75
		9.32267	-2			9.32267	-43			9.32267	-41			9.32267	-55			9.32267	-71
		9.33333	-4			9.33333	-43			9.33333	-44			9.33333	-53			9.33333	-79
		9.344	-3			9.344	-42			9.344	-44			9.344	-48			9.344	-79
		9.35467	1			9.35467	-41			9.35467	-43			9.35467	-52			9.35467	-76
		9.36533	3			9.36533	-40			9.36533	-41			9.36533	-58			9.36533	-77
		9.376	3			9.376	-41			9.376	-41			9.376	-57			9.376	-72
		9.38667	5			9.38667	-43			9.38667	-43			9.38667	-55			9.38667	-68
		9.39733	5			9.39733	-43			9.39733	-42			9.39733	-57			9.39733	-75
		9.408	2			9.408	-41			9.408	-42			9.408	-58			9.408	-79
		9.41867	-2			9.41867	-40			9.41867	-39			9.41867	-54			9.41867	-79
		9.42933	-5			9.42933	-40			9.42933	-37			9.42933	-55			9.42933	-75
		9.44	-5			9.44	-44			9.44	-41			9.44	-57			9.44	-77
		9.45067	-4			9.45067	-46			9.45067	-42			9.45067	-53			9.45067	-84
		9.46133	-3			9.46133	-48			9.46133	-41			9.46133	-50			9.46133	-86
		9.472	-4			9.472	-44			9.472	-38			9.472	-50			9.472	-85
		9.48267	-5			9.48267	-36			9.48267	-40			9.48267	-48			9.48267	-81
		9.49333	-5			9.49333	-39			9.49333	-45			9.49333	-51			9.49333	-76
		9.504	-5			9.504	-45			9.504	-41			9.504	-50			9.504	-73
		9.51467	-2			9.51467	-46			9.51467	-38			9.51467	-47			9.51467	-79
		9.52533	-2			9.52533	-44			9.52533	-38			9.52533	-49			9.52533	-81
		9.536	-1			9.536	-37			9.536	-39			9.536	-49			9.536	-80
		9.54667	1			9.54667	-35			9.54667	-40			9.54667	-49			9.54667	-77
		9.55733	-3			9.55733	-37			9.55733	-40			9.55733	-51			9.55733	-75
		9.568	-4			9.568	-45			9.568	-39			9.568	-52			9.568	-78
		9.57867	-4			9.57867	-48			9.57867	-38			9.57867	-50			9.57867	-77
		9.58933	-1			9.58933	-45			9.58933	-41			9.58933	-49			9.58933	-76
		9.6	1			9.6	-45			9.6	-47			9.6	-51			9.6	-77
		9.61067	-4			9.61067	-45			9.61067	-45			9.61067	-51			9.61067	-77
		9.62133	-5			9.62133	-45			9.62133	-41			9.62133	-53			9.62133	-80
		9.632	-5			9.632	-50			9.632	-45			9.632	-57			9.632	-79
		9.64267	-6			9.64267	-47			9.64267	-46			9.64267	-55			9.64267	-74
		9.65333	-5			9.65333	-42			9.65333	-44			9.65333	-51			9.65333	-73
		9.664	-5			9.664	-42			9.664	-46			9.664	-53			9.664	-75
		9.67467	-8			9.67467	-38			9.67467	-45			9.67467	-56			9.67467	-84
		9.68533	-10			9.68533	-37			9.68533	-46			9.68533	-54			9.68533	-86
		9.696	-10			9.696	-40			9.696	-46			9.696	-51			9.696	-82
		9.70667	-7			9.70667	-42			9.70667	-40			9.70667	-56			9.70667	-77
		9.71733	-3			9.71733	-41			9.71733	-36			9.71733	-58			9.71733	-73
		9.728	-3			9.728	-38			9.728	-37			9.728	-55			9.728	-73
		9.73867	-6			9.73867	-39			9.73867	-42			9.73867	-52			9.73867	-75
		9.74933	-4			9.74933	-43			9.74933	-48			9.74933	-55			9.74933	-75
		9.76	-3			9.76	-48			9.76	-47			9.76	-60			9.76	-76
		9.77067	-1			9.77067	-48			9.77067	-42			9.77067	-62			9.77067	-76
		9.78133	2			9.78133	-44			9.78133	-40			9.78133	-64			9.78133	-81
		9.792	2			9.792	-43			9.792	-40			9.792	-64			9.792	-82
		9.80267	-5			9.80267	-46			9.80267	-38			9.80267	-60			9.80267	-79
		9.81333	-6			9.81333	-43			9.81333	-38			9.81333	-55			9.81333	-83
		9.824	-4			9.824	-37			9.824	-43			9.824	-54			9.824	-82
		9.83467	-2			9.83467	-42			9.83467	-42			9.83467	-55			9.83467	-75
		9.84533	2			9.84533	-47			9.84533	-40			9.84533	-56			9.84533	-75
		9.856	0			9.856	-47			9.856	-45			9.856	-60			9.856	-79
		9.86667	-3			9.86667	-48			9.86667	-47			9.86667	-59			9.86667	-79
		9.87733	-5			9.87733	-44			9.87733	-44			9.87733	-55			9.87733	-79
		9.888	-3			9.888	-44			9.888	-40			9.888	-54			9.888	-82
		9.89867	-1			9.89867	-46			9.89867	-34			9.89867	-58			9.89867	-80
		9.90933	-2			9.90933	-45			9.90933	-33			9.90933	-62			9.90933	-81
		9.92	-3			9.92	-51			9.92	-36			9.92	-59			9.92	-81
		9.93067	0			9.93067	-55			9.93067	-39			9.93067	-55			9.93067	-78
		9.94133	0			9.94133	-51			9.94133	-39			9.94133	-53			9.94133	-81
		9.952	-2			9.952	-43			9.952	-40			9.952	-56			9.952	-79
		9.96267	-2			9.96267	-40			9.96267	-36			9.96267	-56			9.96267	-80
		9.97333	-5			9.97333	-40			9.97333	-31			9.97333	-53			9.97333	-83
		9.984	-8			9.984	-40			9.984	-31			9.984	-55			9.984	-80
		9.99467	-7			9.99467	-40			9.99467	-30			9.99467	-60			9.99467	-78
		10.0053	-7			10.0053	-41			10.0053	-26			10.0053	-62			10.0053	-79
		10.016	-4			10.016	-44			10.016	-28			10.016	-59			10.016	-78
		10.0267	3			10.0267	-44			10.0267	-35			10.0267	-59			10.0267	-76
		10.0373	-1			10.0373	-37			10.0373	-33			10.0373	-55			10.0373	-79
		10.048	-5			10.048	-37			10.048	-31			10.048	-53			10.048	-80
		10.0587	-7			10.0587	-44			10.0587	-34			10.0587	-57			10.0587	-75
		10.0693	-10			10.0693	-43			10.0693	-35			10.0693	-59			10.0693	-72
		10.08	-9			10.08	-42			10.08	-38			10.08	-59			10.08	-75
		10.0907	-3			10.0907	-45			10.0907	-40			10.0907	-56			10.0907	-78
		10.1013	1			10.1013	-49			10.1013	-38			10.1013	-57			10.1013	-78
		10.112	0			10.112	-47			10.112	-35			10.112	-60			10.112	-80
		10.1227	-3			10.1227	-44			10.1227	-36			10.1227	-61			10.1227	-84
		10.1333	-6			10.1333	-45			10.1333	-34			10.1333	-62			10.1333	-85
		10.144	-8			10.144	-39			10.144	-28			10.144	-60			10.144	-82
		10.1547	-5			10.1547	-34			10.1547	-27			10.1547	-59			10.1547	-78
		10.1653	-1			10.1653	-36			10.1653	-29			10.1653	-59			10.1653	-77
		10.176	1			10.176	-39			10.176	-32			10.176	-59			10.176	-78
		10.1867	4			10.1867	-36			10.1867	-33			10.1867	-57			10.1867	-78
		10.1973	5			10.1973	-33			10.1973	-35			10.1973	-58			10.1973	-79
		10.208	4			10.208	-34			10.208	-36			10.208	-60			10.208	-79
		10.2187	0			10.2187	-37			10.2187	-37			10.2187	-59			10.2187	-76
		10.2293	-4			10.2293	-41			10.2293	-42			10.2293	-59			10.2293	-75
		10.24	-4			10.24	-41			10.24	-41			10.24	-55			10.24	-82
		10.2507	-1			10.2507	-38			10.2507	-40			10.2507	-53			10.2507	-83
		10.2613	0			10.2613	-40			10.2613	-38			10.2613	-54			10.2613	-79
		10.272	2			10.272	-40			10.272	-38			10.272	-56			10.272	-77
		10.2827	4			10.2827	-38			10.2827	-40			10.2827	-57			10.2827	-79
		10.2933	7			10.2933	-38			10.2933	-44			10.2933	-59			10.2933	-81
		10.304	9			10.304	-42			10.304	-45			10.304	-60			10.304	-82
		10.3147	-1			10.3147	-46			10.3147	-39			10.3147	-58			10.3147	-82
		10.3253	-8			10.3253	-47			10.3253	-33			10.3253	-60			10.3253	-79
		10.336	0			10.336	-43			10.336	-31			10.336	-63			10.336	-75
		10.3467	3			10.3467	-44			10.3467	-34			10.3467	-62			10.3467	-78
		10.3573	2			10.3573	-43			10.3573	-40			10.3573	-61			10.3573	-81
		10.368	1			10.368	-39			10.368	-42			10.368	-56			10.368	-80
		10.3787	-7			10.3787	-37			10.3787	-40			10.3787	-56			10.3787	-79
		10.3893	-8			10.3893	-35			10.3893	-38			10.3893	-65			10.3893	-84
		10.4	-5			10.4	-36			10.4	-38			10.4	-65			10.4	-89
		10.4107	-1			10.4107	-41			10.4107	-43			10.4107	-65			10.4107	-86
		10.4213	1			10.4213	-42			10.4213	-44			10.4213	-66			10.4213	-84
		10.432	0			10.432	-38			10.432	-41			10.432	-64			10.432	-80
		10.4427	3			10.4427	-38			10.4427	-42			10.4427	-60			10.4427	-70
		10.4533	5			10.4533	-42			10.4533	-40			10.4533	-57			10.4533	-70
		10.464	3			10.464	-39			10.464	-36			10.464	-61			10.464	-82
		10.4747	0			10.4747	-39			10.4747	-39			10.4747	-66			10.4747	-86
		10.4853	-3			10.4853	-38			10.4853	-47			10.4853	-64			10.4853	-82
		10.496	-2			10.496	-37			10.496	-47			10.496	-60			10.496	-79
		10.5067	3			10.5067	-42			10.5067	-42			10.5067	-59			10.5067	-82
		10.5173	4			10.5173	-44			10.5173	-40			10.5173	-61			10.5173	-85
		10.528	-2			10.528	-44			10.528	-39			10.528	-60			10.528	-85
		10.5387	-3			10.5387	-42			10.5387	-37			10.5387	-63			10.5387	-86
		10.5493	2			10.5493	-37			10.5493	-33			10.5493	-62			10.5493	-85
		10.56	4			10.56	-37			10.56	-29			10.56	-61			10.56	-84
		10.5707	2			10.5707	-38			10.5707	-33			10.5707	-64			10.5707	-84
		10.5813	-4			10.5813	-37			10.5813	-39			10.5813	-64			10.5813	-80
		10.592	-5			10.592	-40			10.592	-40			10.592	-63			10.592	-81
		10.6027	-3			10.6027	-38			10.6027	-36			10.6027	-63			10.6027	-80
		10.6133	-5			10.6133	-38			10.6133	-35			10.6133	-64			10.6133	-76
		10.624	-3			10.624	-40			10.624	-35			10.624	-62			10.624	-79
		10.6347	-3			10.6347	-38			10.6347	-37			10.6347	-63			10.6347	-84
		10.6453	-4			10.6453	-41			10.6453	-39			10.6453	-66			10.6453	-81
		10.656	-3			10.656	-41			10.656	-36			10.656	-66			10.656	-78
		10.6667	-5			10.6667	-41			10.6667	-35			10.6667	-67			10.6667	-79
		10.6773	-4			10.6773	-44			10.6773	-33			10.6773	-64			10.6773	-80
		10.688	-3			10.688	-43			10.688	-28			10.688	-61			10.688	-78
		10.6987	-3			10.6987	-42			10.6987	-25			10.6987	-66			10.6987	-78
		10.7093	0			10.7093	-39			10.7093	-31			10.7093	-69			10.7093	-79
		10.72	-3			10.72	-37			10.72	-37			10.72	-65			10.72	-82
		10.7307	-2			10.7307	-38			10.7307	-36			10.7307	-61			10.7307	-86
		10.7413	-3			10.7413	-37			10.7413	-29			10.7413	-54			10.7413	-87
		10.752	-9			10.752	-39			10.752	-27			10.752	-54			10.752	-85
		10.7627	-7			10.7627	-43			10.7627	-31			10.7627	-60			10.7627	-82
		10.7733	-2			10.7733	-42			10.7733	-31			10.7733	-64			10.7733	-81
		10.784	1			10.784	-37			10.784	-32			10.784	-66			10.784	-81
		10.7947	0			10.7947	-37			10.7947	-31			10.7947	-64			10.7947	-82
		10.8053	-2			10.8053	-39			10.8053	-31			10.8053	-63			10.8053	-82
		10.816	-4			10.816	-41			10.816	-35			10.816	-62			10.816	-79
		10.8267	-2			10.8267	-43			10.8267	-39			10.8267	-59			10.8267	-78
		10.8373	0			10.8373	-45			10.8373	-38			10.8373	-60			10.8373	-76
		10.848	1			10.848	-49			10.848	-37			10.848	-63			10.848	-75
		10.8587	2			10.8587	-47			10.8587	-36			10.8587	-63			10.8587	-78
		10.8693	1			10.8693	-42			10.8693	-35			10.8693	-59			10.8693	-78
		10.88	2			10.88	-42			10.88	-32			10.88	-60			10.88	-81
		10.8907	0			10.8907	-44			10.8907	-31			10.8907	-62			10.8907	-84
		10.9013	-3			10.9013	-42			10.9013	-31			10.9013	-62			10.9013	-87
		10.912	-6			10.912	-41			10.912	-32			10.912	-66			10.912	-88
		10.9227	-5			10.9227	-40			10.9227	-35			10.9227	-62			10.9227	-85
		10.9333	-5			10.9333	-38			10.9333	-38			10.9333	-56			10.9333	-86
		10.944	-3			10.944	-39			10.944	-43			10.944	-59			10.944	-81
		10.9547	-4			10.9547	-36			10.9547	-44			10.9547	-63			10.9547	-74
		10.9653	-3			10.9653	-38			10.9653	-41			10.9653	-66			10.9653	-80
		10.976	-2			10.976	-44			10.976	-38			10.976	-67			10.976	-89
		10.9867	-5			10.9867	-43			10.9867	-34			10.9867	-65			10.9867	-84
		10.9973	-2			10.9973	-40			10.9973	-35			10.9973	-63			10.9973	-82
		11.008	2			11.008	-42			11.008	-37			11.008	-64			11.008	-85
		11.0187	0			11.0187	-39			11.0187	-41			11.0187	-65			11.0187	-87
		11.0293	-5			11.0293	-37			11.0293	-43			11.0293	-63			11.0293	-89
		11.04	-8			11.04	-37			11.04	-36			11.04	-65			11.04	-85
		11.0507	-8			11.0507	-33			11.0507	-34			11.0507	-73			11.0507	-82
		11.0613	-9			11.0613	-39			11.0613	-39			11.0613	-76			11.0613	-89
		11.072	-4			11.072	-44			11.072	-40			11.072	-71			11.072	-88
		11.0827	1			11.0827	-45			11.0827	-40			11.0827	-66			11.0827	-88
		11.0933	-5			11.0933	-43			11.0933	-39			11.0933	-67			11.0933	-92
		11.104	-11			11.104	-38			11.104	-34			11.104	-69			11.104	-89
		11.1147	-12			11.1147	-41			11.1147	-34			11.1147	-71			11.1147	-89
		11.1253	-9			11.1253	-43			11.1253	-37			11.1253	-75			11.1253	-93
		11.136	-8			11.136	-40			11.136	-37			11.136	-71			11.136	-89
		11.1467	-6			11.1467	-36			11.1467	-40			11.1467	-64			11.1467	-86
		11.1573	-6			11.1573	-38			11.1573	-41			11.1573	-63			11.1573	-84
		11.168	-6			11.168	-46			11.168	-39			11.168	-63			11.168	-85
		11.1787	-7			11.1787	-45			11.1787	-37			11.1787	-62			11.1787	-91
		11.1893	-10			11.1893	-42			11.1893	-34			11.1893	-63			11.1893	-89
		11.2	-8			11.2	-41			11.2	-33			11.2	-63			11.2	-88
		11.2107	-6			11.2107	-42			11.2107	-36			11.2107	-61			11.2107	-91
		11.2213	-10			11.2213	-41			11.2213	-37			11.2213	-64			11.2213	-90
		11.232	-9			11.232	-40			11.232	-40			11.232	-69			11.232	-86
		11.2427	-9			11.2427	-47			11.2427	-43			11.2427	-70			11.2427	-81
		11.2533	-8			11.2533	-49			11.2533	-40			11.2533	-69			11.2533	-80
		11.264	-5			11.264	-43			11.264	-35			11.264	-65			11.264	-83
		11.2747	-4			11.2747	-42			11.2747	-29			11.2747	-62			11.2747	-89
		11.2853	-5			11.2853	-45			11.2853	-26			11.2853	-65			11.2853	-88
		11.296	-2			11.296	-47			11.296	-30			11.296	-63			11.296	-86
		11.3067	-1			11.3067	-45			11.3067	-35			11.3067	-62			11.3067	-90
		11.3173	-3			11.3173	-40			11.3173	-40			11.3173	-66			11.3173	-92
		11.328	-5			11.328	-39			11.328	-42			11.328	-69			11.328	-91
		11.3387	-6			11.3387	-39			11.3387	-40			11.3387	-67			11.3387	-84
		11.3493	-8			11.3493	-38			11.3493	-38			11.3493	-67			11.3493	-82
		11.36	-12			11.36	-43			11.36	-38			11.36	-68			11.36	-86
		11.3707	-10			11.3707	-47			11.3707	-35			11.3707	-65			11.3707	-91
		11.3813	-2			11.3813	-46			11.3813	-31			11.3813	-62			11.3813	-95
		11.392	0			11.392	-45			11.392	-33			11.392	-59			11.392	-94
		11.4027	-3			11.4027	-45			11.4027	-35			11.4027	-57			11.4027	-91
		11.4133	-4			11.4133	-43			11.4133	-34			11.4133	-61			11.4133	-85
		11.424	-2			11.424	-42			11.424	-32			11.424	-65			11.424	-82
		11.4347	-3			11.4347	-43			11.4347	-26			11.4347	-63			11.4347	-80
		11.4453	-5			11.4453	-42			11.4453	-27			11.4453	-63			11.4453	-81
		11.456	-5			11.456	-42			11.456	-31			11.456	-67			11.456	-91
		11.4667	-2			11.4667	-40			11.4667	-31			11.4667	-71			11.4667	-96
		11.4773	1			11.4773	-40			11.4773	-31			11.4773	-68			11.4773	-93
		11.488	1			11.488	-44			11.488	-32			11.488	-64			11.488	-91
		11.4987	2			11.4987	-43			11.4987	-34			11.4987	-65			11.4987	-87
		11.5093	-1			11.5093	-38			11.5093	-33			11.5093	-67			11.5093	-88
		11.52	0			11.52	-37			11.52	-37			11.52	-70			11.52	-92
		11.5307	2			11.5307	-40			11.5307	-40			11.5307	-69			11.5307	-90
		11.5413	-1			11.5413	-45			11.5413	-38			11.5413	-69			11.5413	-87
		11.552	-4			11.552	-47			11.552	-35			11.552	-65			11.552	-87
		11.5627	-2			11.5627	-51			11.5627	-38			11.5627	-64			11.5627	-86
		11.5733	-5			11.5733	-51			11.5733	-34			11.5733	-68			11.5733	-86
		11.584	-6			11.584	-48			11.584	-30			11.584	-68			11.584	-86
		11.5947	-2			11.5947	-45			11.5947	-38			11.5947	-67			11.5947	-84
		11.6053	-2			11.6053	-48			11.6053	-37			11.6053	-68			11.6053	-82
		11.616	-5			11.616	-46			11.616	-35			11.616	-67			11.616	-82
		11.6267	-9			11.6267	-43			11.6267	-36			11.6267	-65			11.6267	-85
		11.6373	-7			11.6373	-45			11.6373	-32			11.6373	-70			11.6373	-86
		11.648	-4			11.648	-48			11.648	-31			11.648	-68			11.648	-86
		11.6587	-1			11.6587	-50			11.6587	-33			11.6587	-65			11.6587	-88
		11.6693	1			11.6693	-46			11.6693	-37			11.6693	-68			11.6693	-82
		11.68	-4			11.68	-43			11.68	-36			11.68	-68			11.68	-84
		11.6907	-6			11.6907	-48			11.6907	-35			11.6907	-68			11.6907	-89
		11.7013	-7			11.7013	-45			11.7013	-38			11.7013	-70			11.7013	-86
		11.712	-12			11.712	-42			11.712	-38			11.712	-67			11.712	-86
		11.7227	-10			11.7227	-42			11.7227	-35			11.7227	-67			11.7227	-87
		11.7333	-7			11.7333	-43			11.7333	-34			11.7333	-72			11.7333	-90
		11.744	-8			11.744	-48			11.744	-36			11.744	-71			11.744	-90
		11.7547	-8			11.7547	-47			11.7547	-36			11.7547	-70			11.7547	-92
		11.7653	-6			11.7653	-44			11.7653	-32			11.7653	-74			11.7653	-93
		11.776	-5			11.776	-43			11.776	-34			11.776	-74			11.776	-92
		11.7867	-6			11.7867	-43			11.7867	-37			11.7867	-75			11.7867	-89
		11.7973	-3			11.7973	-46			11.7973	-37			11.7973	-79			11.7973	-86
		11.808	-2			11.808	-50			11.808	-38			11.808	-79			11.808	-90
		11.8187	-5			11.8187	-51			11.8187	-36			11.8187	-75			11.8187	-91
		11.8293	-7			11.8293	-51			11.8293	-34			11.8293	-70			11.8293	-86
		11.84	-8			11.84	-53			11.84	-35			11.84	-66			11.84	-86
		11.8507	-8			11.8507	-53			11.8507	-34			11.8507	-68			11.8507	-89
		11.8613	-7			11.8613	-50			11.8613	-34			11.8613	-70			11.8613	-91
		11.872	-5			11.872	-47			11.872	-34			11.872	-68			11.872	-91
		11.8827	-4			11.8827	-49			11.8827	-33			11.8827	-69			11.8827	-91
		11.8933	-3			11.8933	-56			11.8933	-39			11.8933	-70			11.8933	-93
		11.904	-5			11.904	-52			11.904	-38			11.904	-70			11.904	-92
		11.9147	-1			11.9147	-46			11.9147	-35			11.9147	-69			11.9147	-86
		11.9253	4			11.9253	-48			11.9253	-31			11.9253	-69			11.9253	-88
		11.936	1			11.936	-48			11.936	-29			11.936	-70			11.936	-92
		11.9467	-4			11.9467	-46			11.9467	-38			11.9467	-70			11.9467	-91
		11.9573	-2			11.9573	-49			11.9573	-42			11.9573	-71			11.9573	-87
		11.968	2			11.968	-51			11.968	-41			11.968	-74			11.968	-84
		11.9787	1			11.9787	-47			11.9787	-36			11.9787	-74			11.9787	-86
		11.9893	-2			11.9893	-44			11.9893	-35			11.9893	-71			11.9893	-89
		12	-7			12	-45			12	-37			12	-71			12	-90
		12.0107	-6			12.0107	-49			12.0107	-36			12.0107	-73			12.0107	-90
		12.0213	-1			12.0213	-52			12.0213	-33			12.0213	-74			12.0213	-88
		12.032	-4			12.032	-49			12.032	-35			12.032	-72			12.032	-90
		12.0427	-7			12.0427	-48			12.0427	-40			12.0427	-68			12.0427	-88
		12.0533	-1			12.0533	-46			12.0533	-44			12.0533	-70			12.0533	-87
		12.064	-3			12.064	-45			12.064	-48			12.064	-71			12.064	-93
		12.0747	-6			12.0747	-44			12.0747	-46			12.0747	-72			12.0747	-94
		12.0853	-3			12.0853	-43			12.0853	-45			12.0853	-74			12.0853	-93
		12.096	-4			12.096	-47			12.096	-41			12.096	-73			12.096	-90
		12.1067	-7			12.1067	-49			12.1067	-38			12.1067	-70			12.1067	-90
		12.1173	-7			12.1173	-47			12.1173	-38			12.1173	-74			12.1173	-94
		12.128	-5			12.128	-46			12.128	-39			12.128	-77			12.128	-92
		12.1387	-4			12.1387	-46			12.1387	-37			12.1387	-75			12.1387	-88
		12.1493	-4			12.1493	-47			12.1493	-31			12.1493	-75			12.1493	-87
		12.16	-2			12.16	-47			12.16	-33			12.16	-69			12.16	-85
		12.1707	-3			12.1707	-50			12.1707	-36			12.1707	-71			12.1707	-88
		12.1813	-5			12.1813	-50			12.1813	-34			12.1813	-77			12.1813	-91
		12.192	-4			12.192	-49			12.192	-36			12.192	-75			12.192	-91
		12.2027	-1			12.2027	-50			12.2027	-37			12.2027	-72			12.2027	-90
		12.2133	-6			12.2133	-46			12.2133	-36			12.2133	-68			12.2133	-87
		12.224	-8			12.224	-45			12.224	-37			12.224	-64			12.224	-92
		12.2347	-3			12.2347	-47			12.2347	-33			12.2347	-67			12.2347	-93
		12.2453	-2			12.2453	-47			12.2453	-29			12.2453	-72			12.2453	-90
		12.256	-3			12.256	-53			12.256	-35			12.256	-73			12.256	-92
		12.2667	-3			12.2667	-57			12.2667	-41			12.2667	-74			12.2667	-93
		12.2773	2			12.2773	-52			12.2773	-36			12.2773	-77			12.2773	-88
		12.288	3			12.288	-49			12.288	-31			12.288	-82			12.288	-84
		12.2987	-3			12.2987	-50			12.2987	-33			12.2987	-82			12.2987	-89
		12.3093	-4			12.3093	-49			12.3093	-39			12.3093	-77			12.3093	-94
		12.32	-4			12.32	-47			12.32	-42			12.32	-75			12.32	-95
		12.3307	-4			12.3307	-49			12.3307	-37			12.3307	-71			12.3307	-91
		12.3413	-5			12.3413	-52			12.3413	-33			12.3413	-69			12.3413	-88
		12.352	-8			12.352	-54			12.352	-34			12.352	-70			12.352	-87
		12.3627	-7			12.3627	-52			12.3627	-35			12.3627	-70			12.3627	-87
		12.3733	-3			12.3733	-49			12.3733	-37			12.3733	-68			12.3733	-88
		12.384	-2			12.384	-47			12.384	-38			12.384	-69			12.384	-85
		12.3947	-4			12.3947	-51			12.3947	-40			12.3947	-75			12.3947	-85
		12.4053	-6			12.4053	-50			12.4053	-42			12.4053	-72			12.4053	-90
		12.416	-6			12.416	-47			12.416	-39			12.416	-67			12.416	-92
		12.4267	-7			12.4267	-46			12.4267	-38			12.4267	-71			12.4267	-88
		12.4373	-6			12.4373	-48			12.4373	-41			12.4373	-75			12.4373	-89
		12.448	-7			12.448	-49			12.448	-41			12.448	-79			12.448	-93
		12.4587	-8			12.4587	-47			12.4587	-39			12.4587	-81			12.4587	-97
		12.4693	-6			12.4693	-44			12.4693	-43			12.4693	-78			12.4693	-94
		12.48	-7			12.48	-43			12.48	-45			12.48	-72			12.48	-91
		12.4907	-8			12.4907	-42			12.4907	-40			12.4907	-69			12.4907	-90
		12.5013	-8			12.5013	-44			12.5013	-36			12.5013	-71			12.5013	-88
		12.512	-10			12.512	-50			12.512	-37			12.512	-72			12.512	-91
		12.5227	-9			12.5227	-52			12.5227	-44			12.5227	-72			12.5227	-92
		12.5333	-8			12.5333	-51			12.5333	-45			12.5333	-71			12.5333	-91
		12.544	-5			12.544	-50			12.544	-44			12.544	-67			12.544	-91
		12.5547	-1			12.5547	-52			12.5547	-40			12.5547	-67			12.5547	-90
		12.5653	-2			12.5653	-51			12.5653	-38			12.5653	-71			12.5653	-92
		12.576	-4			12.576	-48			12.576	-39			12.576	-69			12.576	-93
		12.5867	-8			12.5867	-54			12.5867	-36			12.5867	-68			12.5867	-88
		12.5973	-11			12.5973	-57			12.5973	-37			12.5973	-71			12.5973	-86
		12.608	-10			12.608	-53			12.608	-39			12.608	-75			12.608	-87
		12.6187	-8			12.6187	-48			12.6187	-40			12.6187	-74			12.6187	-89
		12.6293	-8			12.6293	-47			12.6293	-39			12.6293	-72			12.6293	-94
		12.64	-8			12.64	-46			12.64	-42			12.64	-69			12.64	-93
		12.6507	-5			12.6507	-50			12.6507	-43			12.6507	-69			12.6507	-92
		12.6613	-6			12.6613	-54			12.6613	-41			12.6613	-69			12.6613	-94
		12.672	-9			12.672	-48			12.672	-41			12.672	-66			12.672	-95
		12.6827	-8			12.6827	-46			12.6827	-43			12.6827	-66			12.6827	-91
		12.6933	-12			12.6933	-47			12.6933	-47			12.6933	-68			12.6933	-85
		12.704	-14			12.704	-52			12.704	-47			12.704	-73			12.704	-83
		12.7147	-13			12.7147	-54			12.7147	-45			12.7147	-71			12.7147	-85
		12.7253	-11			12.7253	-49			12.7253	-48			12.7253	-68			12.7253	-87
		12.736	-6			12.736	-48			12.736	-48			12.736	-71			12.736	-88
		12.7467	-3			12.7467	-48			12.7467	-46			12.7467	-70			12.7467	-90
		12.7573	-2			12.7573	-51			12.7573	-47			12.7573	-67			12.7573	-93
		12.768	-1			12.768	-52			12.768	-44			12.768	-70			12.768	-95
		12.7787	-1			12.7787	-49			12.7787	-40			12.7787	-69			12.7787	-94
		12.7893	-2			12.7893	-48			12.7893	-38			12.7893	-67			12.7893	-92
		12.8	-6			12.8	-47			12.8	-41			12.8	-74			12.8	-90
		12.8107	-4			12.8107	-52			12.8107	-46			12.8107	-75			12.8107	-90
		12.8213	0			12.8213	-52			12.8213	-42			12.8213	-71			12.8213	-90
		12.832	-7			12.832	-52			12.832	-42			12.832	-73			12.832	-88
		12.8427	-13			12.8427	-53			12.8427	-46			12.8427	-77			12.8427	-86
		12.8533	-9			12.8533	-53			12.8533	-42			12.8533	-74			12.8533	-91
		12.864	-5			12.864	-49			12.864	-39			12.864	-67			12.864	-93
		12.8747	-7			12.8747	-49			12.8747	-39			12.8747	-67			12.8747	-90
		12.8853	-8			12.8853	-50			12.8853	-42			12.8853	-67			12.8853	-83
		12.896	-7			12.896	-47			12.896	-39			12.896	-69			12.896	-85
		12.9067	-4			12.9067	-47			12.9067	-34			12.9067	-70			12.9067	-93
		12.9173	-2			12.9173	-49			12.9173	-38			12.9173	-70			12.9173	-91
		12.928	0			12.928	-49			12.928	-41			12.928	-70			12.928	-88
		12.9387	3			12.9387	-50			12.9387	-45			12.9387	-71			12.9387	-85
		12.9493	6			12.9493	-54			12.9493	-45			12.9493	-65			12.9493	-87
		12.96	0			12.96	-55			12.96	-42			12.96	-66			12.96	-91
		12.9707	-5			12.9707	-57			12.9707	-42			12.9707	-67			12.9707	-94
		12.9813	-7			12.9813	-60			12.9813	-41			12.9813	-66			12.9813	-97
		12.992	-6			12.992	-53			12.992	-42			12.992	-70			12.992	-98
		13.0027	-6			13.0027	-45			13.0027	-40			13.0027	-70			13.0027	-98
		13.0133	-7			13.0133	-49			13.0133	-40			13.0133	-67			13.0133	-92
		13.024	-6			13.024	-52			13.024	-46			13.024	-70			13.024	-88
		13.0347	-7			13.0347	-52			13.0347	-49			13.0347	-74			13.0347	-92
		13.0453	-8			13.0453	-51			13.0453	-48			13.0453	-75			13.0453	-94
		13.056	-9			13.056	-50			13.056	-45			13.056	-77			13.056	-94
		13.0667	-10			13.0667	-49			13.0667	-45			13.0667	-80			13.0667	-91
		13.0773	-4			13.0773	-46			13.0773	-44			13.0773	-79			13.0773	-91
		13.088	-1			13.088	-46			13.088	-44			13.088	-72			13.088	-89
		13.0987	-5			13.0987	-49			13.0987	-41			13.0987	-71			13.0987	-90
		13.1093	-7			13.1093	-48			13.1093	-38			13.1093	-72			13.1093	-92
		13.12	-9			13.12	-44			13.12	-39			13.12	-72			13.12	-98
		13.1307	-14			13.1307	-48			13.1307	-41			13.1307	-70			13.1307	-102
		13.1413	-15			13.1413	-49			13.1413	-41			13.1413	-71			13.1413	-97
		13.152	-13			13.152	-47			13.152	-42			13.152	-71			13.152	-92
		13.1627	-12			13.1627	-48			13.1627	-40			13.1627	-70			13.1627	-92
		13.1733	-10			13.1733	-50			13.1733	-38			13.1733	-72			13.1733	-97
		13.184	-10			13.184	-50			13.184	-39			13.184	-75			13.184	-98
		13.1947	-9			13.1947	-45			13.1947	-41			13.1947	-75			13.1947	-95
		13.2053	-7			13.2053	-46			13.2053	-41			13.2053	-72			13.2053	-93
		13.216	-6			13.216	-53			13.216	-39			13.216	-72			13.216	-89
		13.2267	-5			13.2267	-47			13.2267	-36			13.2267	-72			13.2267	-90
		13.2373	-7			13.2373	-43			13.2373	-33			13.2373	-74			13.2373	-92
		13.248	-7			13.248	-44			13.248	-37			13.248	-74			13.248	-85
		13.2587	-10			13.2587	-45			13.2587	-40			13.2587	-70			13.2587	-85
		13.2693	-8			13.2693	-51			13.2693	-43			13.2693	-73			13.2693	-96
		13.28	-4			13.28	-44			13.28	-42			13.28	-74			13.28	-103
		13.2907	-8			13.2907	-37			13.2907	-41			13.2907	-70			13.2907	-101
		13.3013	-10			13.3013	-43			13.3013	-42			13.3013	-67			13.3013	-97
		13.312	-7			13.312	-53			13.312	-43			13.312	-71			13.312	-95
		13.3227	-7			13.3227	-53			13.3227	-44			13.3227	-75			13.3227	-93
		13.3333	-7			13.3333	-49			13.3333	-46			13.3333	-76			13.3333	-93
		13.344	-4			13.344	-47			13.344	-44			13.344	-81			13.344	-93
		13.3547	-3			13.3547	-40			13.3547	-39			13.3547	-82			13.3547	-94
		13.3653	-3			13.3653	-38			13.3653	-39			13.3653	-80			13.3653	-94
		13.376	-5			13.376	-43			13.376	-40			13.376	-80			13.376	-94
		13.3867	-6			13.3867	-50			13.3867	-42			13.3867	-80			13.3867	-97
		13.3973	-5			13.3973	-55			13.3973	-44			13.3973	-76			13.3973	-97
		13.408	-4			13.408	-53			13.408	-41			13.408	-72			13.408	-100
		13.4187	-2			13.4187	-55			13.4187	-37			13.4187	-72			13.4187	-105
		13.4293	-1			13.4293	-50			13.4293	-38			13.4293	-74			13.4293	-101
		13.44	0			13.44	-45			13.44	-39			13.44	-74			13.44	-95
		13.4507	-6			13.4507	-48			13.4507	-39			13.4507	-74			13.4507	-94
		13.4613	-14			13.4613	-50			13.4613	-42			13.4613	-78			13.4613	-90
		13.472	-15			13.472	-49			13.472	-39			13.472	-79			13.472	-85
		13.4827	-13			13.4827	-47			13.4827	-41			13.4827	-76			13.4827	-85
		13.4933	-11			13.4933	-47			13.4933	-46			13.4933	-75			13.4933	-91
		13.504	-13			13.504	-49			13.504	-46			13.504	-75			13.504	-93
		13.5147	-11			13.5147	-50			13.5147	-47			13.5147	-80			13.5147	-89
		13.5253	-6			13.5253	-50			13.5253	-48			13.5253	-81			13.5253	-89
		13.536	-7			13.536	-53			13.536	-45			13.536	-76			13.536	-94
		13.5467	-10			13.5467	-53			13.5467	-45			13.5467	-74			13.5467	-94
		13.5573	-9			13.5573	-47			13.5573	-47			13.5573	-72			13.5573	-94
		13.568	-8			13.568	-46			13.568	-46			13.568	-72			13.568	-96
		13.5787	-7			13.5787	-44			13.5787	-44			13.5787	-77			13.5787	-94
		13.5893	-8			13.5893	-41			13.5893	-43			13.5893	-79			13.5893	-90
		13.6	-10			13.6	-40			13.6	-42			13.6	-76			13.6	-88
		13.6107	-15			13.6107	-37			13.6107	-40			13.6107	-74			13.6107	-88
		13.6213	-17			13.6213	-33			13.6213	-40			13.6213	-78			13.6213	-90
		13.632	-15			13.632	-36			13.632	-43			13.632	-79			13.632	-91
		13.6427	-12			13.6427	-46			13.6427	-42			13.6427	-74			13.6427	-87
		13.6533	-12			13.6533	-50			13.6533	-40			13.6533	-73			13.6533	-83
		13.664	-11			13.664	-50			13.664	-44			13.664	-74			13.664	-84
		13.6747	-10			13.6747	-51			13.6747	-46			13.6747	-75			13.6747	-87
		13.6853	-12			13.6853	-53			13.6853	-49			13.6853	-74			13.6853	-90
		13.696	-13			13.696	-52			13.696	-52			13.696	-70			13.696	-94
		13.7067	-10			13.7067	-45			13.7067	-52			13.7067	-70			13.7067	-94
		13.7173	-9			13.7173	-43			13.7173	-49			13.7173	-71			13.7173	-94
		13.728	-9			13.728	-44			13.728	-45			13.728	-74			13.728	-96
		13.7387	-7			13.7387	-44			13.7387	-46			13.7387	-76			13.7387	-95
		13.7493	-4			13.7493	-42			13.7493	-42			13.7493	-75			13.7493	-92
		13.76	-3			13.76	-41			13.76	-38			13.76	-77			13.76	-90
		13.7707	-8			13.7707	-48			13.7707	-38			13.7707	-78			13.7707	-94
		13.7813	-10			13.7813	-53			13.7813	-40			13.7813	-76			13.7813	-98
		13.792	-12			13.792	-52			13.792	-37			13.792	-76			13.792	-94
		13.8027	-12			13.8027	-52			13.8027	-38			13.8027	-77			13.8027	-89
		13.8133	-10			13.8133	-52			13.8133	-42			13.8133	-75			13.8133	-90
		13.824	-10			13.824	-49			13.824	-39			13.824	-75			13.824	-92
		13.8347	-11			13.8347	-49			13.8347	-43			13.8347	-74			13.8347	-92
		13.8453	-13			13.8453	-53			13.8453	-48			13.8453	-68			13.8453	-90
		13.856	-11			13.856	-52			13.856	-48			13.856	-65			13.856	-88
		13.8667	-8			13.8667	-51			13.8667	-48			13.8667	-67			13.8667	-91
		13.8773	-6			13.8773	-51			13.8773	-49			13.8773	-69			13.8773	-95
		13.888	-10			13.888	-46			13.888	-48			13.888	-71			13.888	-96
		13.8987	-13			13.8987	-43			13.8987	-46			13.8987	-73			13.8987	-95
		13.9093	-14			13.9093	-47			13.9093	-44			13.9093	-76			13.9093	-92
		13.92	-12			13.92	-50			13.92	-44			13.92	-77			13.92	-86
		13.9307	-8			13.9307	-47			13.9307	-42			13.9307	-76			13.9307	-83
		13.9413	-9			13.9413	-46			13.9413	-43			13.9413	-77			13.9413	-90
		13.952	-11			13.952	-48			13.952	-43			13.952	-77			13.952	-93
		13.9627	-10			13.9627	-49			13.9627	-44			13.9627	-77			13.9627	-89
		13.9733	-7			13.9733	-49			13.9733	-47			13.9733	-75			13.9733	-89
		13.984	-6			13.984	-48			13.984	-45			13.984	-75			13.984	-90
		13.9947	-9			13.9947	-48			13.9947	-45			13.9947	-74			13.9947	-91
		14.0053	-10			14.0053	-50			14.0053	-43			14.0053	-74			14.0053	-94
		14.016	-8			14.016	-47			14.016	-43			14.016	-76			14.016	-92
		14.0267	-9			14.0267	-46			14.0267	-45			14.0267	-77			14.0267	-91
		14.0373	-7			14.0373	-45			14.0373	-44			14.0373	-81			14.0373	-90
		14.048	-8			14.048	-43			14.048	-43			14.048	-81			14.048	-86
		14.0587	-9			14.0587	-45			14.0587	-41			14.0587	-82			14.0587	-84
		14.0693	-10			14.0693	-49			14.0693	-41			14.0693	-79			14.0693	-90
		14.08	-13			14.08	-46			14.08	-43			14.08	-75			14.08	-93
		14.0907	-10			14.0907	-42			14.0907	-51			14.0907	-76			14.0907	-90
		14.1013	-10			14.1013	-43			14.1013	-56			14.1013	-81			14.1013	-84
		14.112	-13			14.112	-44			14.112	-51			14.112	-79			14.112	-88
		14.1227	-21			14.1227	-44			14.1227	-46			14.1227	-74			14.1227	-89
		14.1333	-19			14.1333	-49			14.1333	-44			14.1333	-81			14.1333	-89
		14.144	-11			14.144	-52			14.144	-42			14.144	-85			14.144	-91
		14.1547	-10			14.1547	-53			14.1547	-41			14.1547	-82			14.1547	-89
		14.1653	-9			14.1653	-51			14.1653	-46			14.1653	-83			14.1653	-88
		14.176	-8			14.176	-48			14.176	-46			14.176	-82			14.176	-88
		14.1867	-6			14.1867	-49			14.1867	-42			14.1867	-79			14.1867	-93
		14.1973	-8			14.1973	-47			14.1973	-43			14.1973	-76			14.1973	-96
		14.208	-13			14.208	-46			14.208	-44			14.208	-74			14.208	-93
		14.2187	-14			14.2187	-46			14.2187	-42			14.2187	-72			14.2187	-94
		14.2293	-17			14.2293	-49			14.2293	-41			14.2293	-73			14.2293	-94
		14.24	-17			14.24	-52			14.24	-47			14.24	-75			14.24	-93
		14.2507	-13			14.2507	-51			14.2507	-50			14.2507	-78			14.2507	-94
		14.2613	-11			14.2613	-48			14.2613	-48			14.2613	-78			14.2613	-96
		14.272	-10			14.272	-48			14.272	-49			14.272	-73			14.272	-98
		14.2827	-11			14.2827	-50			14.2827	-50			14.2827	-74			14.2827	-97
		14.2933	-13			14.2933	-46			14.2933	-43			14.2933	-76			14.2933	-94
		14.304	-10			14.304	-45			14.304	-39			14.304	-78			14.304	-89
		14.3147	-8			14.3147	-46			14.3147	-42			14.3147	-75			14.3147	-85
		14.3253	-12			14.3253	-46			14.3253	-41			14.3253	-72			14.3253	-85
		14.336	-18			14.336	-49			14.336	-44			14.336	-74			14.336	-88
		14.3467	-20			14.3467	-52			14.3467	-48			14.3467	-75			14.3467	-89
		14.3573	-18			14.3573	-53			14.3573	-46			14.3573	-76			14.3573	-91
		14.368	-13			14.368	-53			14.368	-41			14.368	-76			14.368	-89
		14.3787	-11			14.3787	-51			14.3787	-41			14.3787	-74			14.3787	-87
		14.3893	-12			14.3893	-48			14.3893	-47			14.3893	-72			14.3893	-88
		14.4	-13			14.4	-50			14.4	-47			14.4	-73			14.4	-84
		14.4107	-14			14.4107	-51			14.4107	-45			14.4107	-72			14.4107	-90
		14.4213	-16			14.4213	-48			14.4213	-49			14.4213	-74			14.4213	-100
		14.432	-19			14.432	-44			14.432	-49			14.432	-75			14.432	-97
		14.4427	-22			14.4427	-44			14.4427	-48			14.4427	-74			14.4427	-90
		14.4533	-23			14.4533	-46			14.4533	-49			14.4533	-71			14.4533	-86
		14.464	-20			14.464	-47			14.464	-47			14.464	-72			14.464	-88
		14.4747	-14			14.4747	-51			14.4747	-43			14.4747	-76			14.4747	-92
		14.4853	-9			14.4853	-50			14.4853	-43			14.4853	-71			14.4853	-92
		14.496	-11			14.496	-48			14.496	-46			14.496	-67			14.496	-87
		14.5067	-16			14.5067	-49			14.5067	-44			14.5067	-67			14.5067	-87
		14.5173	-18			14.5173	-48			14.5173	-44			14.5173	-68			14.5173	-92
		14.528	-20			14.528	-47			14.528	-50			14.528	-73			14.528	-92
		14.5387	-16			14.5387	-47			14.5387	-49			14.5387	-75			14.5387	-86
		14.5493	-12			14.5493	-41			14.5493	-48			14.5493	-73			14.5493	-79
		14.56	-12			14.56	-39			14.56	-48			14.56	-72			14.56	-79
		14.5707	-11			14.5707	-44			14.5707	-45			14.5707	-70			14.5707	-84
		14.5813	-9			14.5813	-49			14.5813	-42			14.5813	-71			14.5813	-86
		14.592	-12			14.592	-52			14.592	-42			14.592	-76			14.592	-84
		14.6027	-16			14.6027	-54			14.6027	-44			14.6027	-78			14.6027	-87
		14.6133	-16			14.6133	-50			14.6133	-42			14.6133	-80			14.6133	-88
		14.624	-17			14.624	-40			14.624	-37			14.624	-82			14.624	-85
		14.6347	-19			14.6347	-36			14.6347	-35			14.6347	-78			14.6347	-87
		14.6453	-18			14.6453	-39			14.6453	-44			14.6453	-74			14.6453	-91
		14.656	-14			14.656	-42			14.656	-48			14.656	-74			14.656	-90
		14.6667	-16			14.6667	-45			14.6667	-43			14.6667	-75			14.6667	-83
		14.6773	-17			14.6773	-47			14.6773	-44			14.6773	-72			14.6773	-81
		14.688	-13			14.688	-48			14.688	-45			14.688	-71			14.688	-86
		14.6987	-16			14.6987	-47			14.6987	-44			14.6987	-71			14.6987	-92
		14.7093	-12			14.7093	-46			14.7093	-41			14.7093	-72			14.7093	-88
		14.72	-6			14.72	-47			14.72	-41			14.72	-74			14.72	-83
		14.7307	-5			14.7307	-50			14.7307	-45			14.7307	-74			14.7307	-82
		14.7413	-3			14.7413	-48			14.7413	-47			14.7413	-71			14.7413	-79
		14.752	-10			14.752	-46			14.752	-47			14.752	-67			14.752	-78
		14.7627	-15			14.7627	-49			14.7627	-51			14.7627	-70			14.7627	-78
		14.7733	-13			14.7733	-49			14.7733	-53			14.7733	-75			14.7733	-78
		14.784	-13			14.784	-49			14.784	-48			14.784	-74			14.784	-84
		14.7947	-11			14.7947	-48			14.7947	-45			14.7947	-75			14.7947	-92
		14.8053	-9			14.8053	-48			14.8053	-45			14.8053	-74			14.8053	-91
		14.816	-11			14.816	-52			14.816	-47			14.816	-78			14.816	-88
		14.8267	-10			14.8267	-53			14.8267	-47			14.8267	-79			14.8267	-86
		14.8373	-11			14.8373	-48			14.8373	-49			14.8373	-74			14.8373	-86
		14.848	-12			14.848	-47			14.848	-53			14.848	-72			14.848	-86
		14.8587	-13			14.8587	-54			14.8587	-49			14.8587	-74			14.8587	-82
		14.8693	-14			14.8693	-56			14.8693	-44			14.8693	-76			14.8693	-84
		14.88	-11			14.88	-53			14.88	-45			14.88	-75			14.88	-89
		14.8907	-8			14.8907	-56			14.8907	-42			14.8907	-72			14.8907	-90
		14.9013	-10			14.9013	-55			14.9013	-46			14.9013	-76			14.9013	-88
		14.912	-10			14.912	-48			14.912	-47			14.912	-81			14.912	-82
		14.9227	-10			14.9227	-46			14.9227	-42			14.9227	-78			14.9227	-82
		14.9333	-10			14.9333	-49			14.9333	-43			14.9333	-72			14.9333	-79
		14.944	-11			14.944	-50			14.944	-44			14.944	-72			14.944	-75
		14.9547	-18			14.9547	-51			14.9547	-44			14.9547	-73			14.9547	-76
		14.9653	-21			14.9653	-51			14.9653	-48			14.9653	-77			14.9653	-73
		14.976	-22			14.976	-50			14.976	-48			14.976	-82			14.976	-78
		14.9867	-21			14.9867	-52			14.9867	-47			14.9867	-79			14.9867	-77
		14.9973	-18			14.9973	-53			14.9973	-44			14.9973	-78			14.9973	-76
		15.008	-21			15.008	-54			15.008	-42			15.008	-78			15.008	-82
		15.0187	-16			15.0187	-52			15.0187	-42			15.0187	-75			15.0187	-82
		15.0293	-8			15.0293	-48			15.0293	-42			15.0293	-75			15.0293	-76
		15.04	-6			15.04	-50			15.04	-41			15.04	-75			15.04	-68
		15.0507	-11			15.0507	-51			15.0507	-42			15.0507	-80			15.0507	-71
		15.0613	-15			15.0613	-52			15.0613	-40			15.0613	-83			15.0613	-77
		15.072	-16			15.072	-55			15.072	-36			15.072	-79			15.072	-78
		15.0827	-15			15.0827	-55			15.0827	-38			15.0827	-78			15.0827	-77
		15.0933	-11			15.0933	-54			15.0933	-43			15.0933	-79			15.0933	-85
		15.104	-11			15.104	-52			15.104	-50			15.104	-77			15.104	-87
		15.1147	-14			15.1147	-53			15.1147	-49			15.1147	-72			15.1147	-80
		15.1253	-14			15.1253	-53			15.1253	-42			15.1253	-76			15.1253	-75
		15.136	-11			15.136	-53			15.136	-45			15.136	-78			15.136	-67
		15.1467	-10			15.1467	-55			15.1467	-47			15.1467	-71			15.1467	-63
		15.1573	-12			15.1573	-53			15.1573	-45			15.1573	-70			15.1573	-67
		15.168	-14			15.168	-52			15.168	-45			15.168	-71			15.168	-71
		15.1787	-15			15.1787	-53			15.1787	-47			15.1787	-74			15.1787	-76
		15.1893	-15			15.1893	-54			15.1893	-51			15.1893	-78			15.1893	-77
		15.2	-15			15.2	-54			15.2	-47			15.2	-73			15.2	-75
		15.2107	-16			15.2107	-51			15.2107	-43			15.2107	-69			15.2107	-73
		15.2213	-11			15.2213	-51			15.2213	-46			15.2213	-72			15.2213	-71
		15.232	-7			15.232	-52			15.232	-45			15.232	-72			15.232	-72
		15.2427	-7			15.2427	-55			15.2427	-45			15.2427	-74			15.2427	-71
		15.2533	-9			15.2533	-55			15.2533	-51			15.2533	-76			15.2533	-71
		15.264	-10			15.264	-48			15.264	-50			15.264	-75			15.264	-73
		15.2747	-8			15.2747	-46			15.2747	-49			15.2747	-75			15.2747	-70
		15.2853	-11			15.2853	-54			15.2853	-53			15.2853	-74			15.2853	-68
		15.296	-13			15.296	-56			15.296	-55			15.296	-78			15.296	-65
		15.3067	-10			15.3067	-52			15.3067	-51			15.3067	-81			15.3067	-64
		15.3173	-6			15.3173	-55			15.3173	-46			15.3173	-79			15.3173	-65
		15.328	-3			15.328	-56			15.328	-46			15.328	-75			15.328	-59
		15.3387	-4			15.3387	-56			15.3387	-47			15.3387	-78			15.3387	-59
		15.3493	-7			15.3493	-54			15.3493	-46			15.3493	-80			15.3493	-66
		15.36	-14			15.36	-51			15.36	-49			15.36	-73			15.36	-70
		15.3707	-12			15.3707	-52			15.3707	-50			15.3707	-68			15.3707	-73
		15.3813	-11			15.3813	-54			15.3813	-50			15.3813	-68			15.3813	-74
		15.392	-15			15.392	-56			15.392	-47			15.392	-68			15.392	-71
		15.4027	-16			15.4027	-54			15.4027	-44			15.4027	-69			15.4027	-60
		15.4133	-16			15.4133	-54			15.4133	-49			15.4133	-74			15.4133	-57
		15.424	-13			15.424	-54			15.424	-51			15.424	-77			15.424	-62
		15.4347	-15			15.4347	-49			15.4347	-48			15.4347	-76			15.4347	-58
		15.4453	-17			15.4453	-49			15.4453	-45			15.4453	-73			15.4453	-56
		15.456	-9			15.456	-53			15.456	-44			15.456	-71			15.456	-56
		15.4667	-7			15.4667	-53			15.4667	-46			15.4667	-71			15.4667	-52
		15.4773	-8			15.4773	-49			15.4773	-50			15.4773	-72			15.4773	-52
		15.488	-13			15.488	-51			15.488	-53			15.488	-73			15.488	-53
		15.4987	-20			15.4987	-56			15.4987	-51			15.4987	-71			15.4987	-57
		15.5093	-21			15.5093	-61			15.5093	-46			15.5093	-71			15.5093	-62
		15.52	-17			15.52	-62			15.52	-46			15.52	-72			15.52	-61
		15.5307	-10			15.5307	-60			15.5307	-52			15.5307	-70			15.5307	-56
		15.5413	-9			15.5413	-59			15.5413	-52			15.5413	-72			15.5413	-57
		15.552	-13			15.552	-60			15.552	-52			15.552	-80			15.552	-57
		15.5627	-16			15.5627	-58			15.5627	-52			15.5627	-82			15.5627	-57
		15.5733	-15			15.5733	-58			15.5733	-52			15.5733	-79			15.5733	-53
		15.584	-13			15.584	-57			15.584	-50			15.584	-76			15.584	-52
		15.5947	-15			15.5947	-61			15.5947	-48			15.5947	-73			15.5947	-54
		15.6053	-15			15.6053	-58			15.6053	-50			15.6053	-73			15.6053	-56
		15.616	-14			15.616	-54			15.616	-53			15.616	-75			15.616	-56
		15.6267	-17			15.6267	-53			15.6267	-53			15.6267	-74			15.6267	-56
		15.6373	-17			15.6373	-49			15.6373	-49			15.6373	-71			15.6373	-57
		15.648	-16			15.648	-51			15.648	-51			15.648	-72			15.648	-54
		15.6587	-16			15.6587	-55			15.6587	-54			15.6587	-73			15.6587	-54
		15.6693	-13			15.6693	-57			15.6693	-54			15.6693	-73			15.6693	-56
		15.68	-12			15.68	-57			15.68	-54			15.68	-73			15.68	-53
		15.6907	-13			15.6907	-56			15.6907	-54			15.6907	-70			15.6907	-49
		15.7013	-18			15.7013	-55			15.7013	-55			15.7013	-67			15.7013	-46
		15.712	-19			15.712	-53			15.712	-53			15.712	-69			15.712	-45
		15.7227	-17			15.7227	-55			15.7227	-51			15.7227	-76			15.7227	-44
		15.7333	-15			15.7333	-59			15.7333	-49			15.7333	-79			15.7333	-40
		15.744	-14			15.744	-58			15.744	-47			15.744	-76			15.744	-41
		15.7547	-12			15.7547	-55			15.7547	-47			15.7547	-72			15.7547	-44
		15.7653	-11			15.7653	-55			15.7653	-47			15.7653	-72			15.7653	-45
		15.776	-9			15.776	-62			15.776	-45			15.776	-74			15.776	-49
		15.7867	-6			15.7867	-64			15.7867	-43			15.7867	-75			15.7867	-52
		15.7973	-9			15.7973	-58			15.7973	-48			15.7973	-72			15.7973	-52
		15.808	-12			15.808	-51			15.808	-50			15.808	-72			15.808	-50
		15.8187	-11			15.8187	-54			15.8187	-47			15.8187	-73			15.8187	-47
		15.8293	-12			15.8293	-58			15.8293	-50			15.8293	-71			15.8293	-47
		15.84	-13			15.84	-57			15.84	-49			15.84	-70			15.84	-44
		15.8507	-9			15.8507	-62			15.8507	-44			15.8507	-71			15.8507	-39
		15.8613	-8			15.8613	-62			15.8613	-43			15.8613	-70			15.8613	-39
		15.872	-12			15.872	-58			15.872	-47			15.872	-68			15.872	-40
		15.8827	-15			15.8827	-56			15.8827	-48			15.8827	-70			15.8827	-38
		15.8933	-13			15.8933	-52			15.8933	-50			15.8933	-72			15.8933	-38
		15.904	-12			15.904	-50			15.904	-52			15.904	-72			15.904	-41
		15.9147	-16			15.9147	-52			15.9147	-49			15.9147	-71			15.9147	-37
		15.9253	-19			15.9253	-55			15.9253	-45			15.9253	-72			15.9253	-32
		15.936	-17			15.936	-56			15.936	-44			15.936	-71			15.936	-32
		15.9467	-11			15.9467	-55			15.9467	-43			15.9467	-73			15.9467	-39
		15.9573	-9			15.9573	-57			15.9573	-45			15.9573	-73			15.9573	-38
		15.968	-10			15.968	-57			15.968	-45			15.968	-72			15.968	-35
		15.9787	-14			15.9787	-55			15.9787	-42			15.9787	-74			15.9787	-38
		15.9893	-14			15.9893	-57			15.9893	-39			15.9893	-72			15.9893	-37
		16	-12			16	-60			16	-39			16	-70			16	-39
		16.0107	-12			16.0107	-61			16.0107	-44			16.0107	-69			16.0107	-41
		16.0213	-11			16.0213	-60			16.0213	-42			16.0213	-64			16.0213	-40
		16.032	-8			16.032	-61			16.032	-38			16.032	-64			16.032	-40
		16.0427	-6			16.0427	-63			16.0427	-46			16.0427	-67			16.0427	-36
		16.0533	-8			16.0533	-59			16.0533	-51			16.0533	-66			16.0533	-33
		16.064	-10			16.064	-54			16.064	-48			16.064	-67			16.064	-36
		16.0747	-11			16.0747	-53			16.0747	-50			16.0747	-68			16.0747	-38
		16.0853	-7			16.0853	-52			16.0853	-55			16.0853	-66			16.0853	-38
		16.096	-5			16.096	-55			16.096	-57			16.096	-67			16.096	-37
		16.1067	-11			16.1067	-54			16.1067	-55			16.1067	-70			16.1067	-34
		16.1173	-16			16.1173	-53			16.1173	-51			16.1173	-74			16.1173	-32
		16.128	-21			16.128	-55			16.128	-53			16.128	-75			16.128	-36
		16.1387	-20			16.1387	-53			16.1387	-56			16.1387	-69			16.1387	-36
		16.1493	-16			16.1493	-52			16.1493	-52			16.1493	-72			16.1493	-30
		16.16	-15			16.16	-55			16.16	-51			16.16	-76			16.16	-27
		16.1707	-14			16.1707	-61			16.1707	-51			16.1707	-69			16.1707	-28
		16.1813	-15			16.1813	-64			16.1813	-47			16.1813	-66			16.1813	-30
		16.192	-14			16.192	-63			16.192	-46			16.192	-66			16.192	-29
		16.2027	-11			16.2027	-62			16.2027	-48			16.2027	-66			16.2027	-29
		16.2133	-11			16.2133	-58			16.2133	-48			16.2133	-68			16.2133	-29
		16.224	-14			16.224	-56			16.224	-49			16.224	-71			16.224	-27
		16.2347	-12			16.2347	-58			16.2347	-46			16.2347	-70			16.2347	-28
		16.2453	-11			16.2453	-60			16.2453	-46			16.2453	-68			16.2453	-28
		16.256	-13			16.256	-56			16.256	-51			16.256	-67			16.256	-25
		16.2667	-14			16.2667	-58			16.2667	-53			16.2667	-67			16.2667	-25
		16.2773	-15			16.2773	-57			16.2773	-54			16.2773	-69			16.2773	-25
		16.288	-15			16.288	-54			16.288	-52			16.288	-72			16.288	-24
		16.2987	-15			16.2987	-56			16.2987	-50			16.2987	-73			16.2987	-27
		16.3093	-16			16.3093	-57			16.3093	-51			16.3093	-71			16.3093	-28
		16.32	-13			16.32	-59			16.32	-51			16.32	-69			16.32	-22
		16.3307	-8			16.3307	-61			16.3307	-47			16.3307	-67			16.3307	-21
		16.3413	-2			16.3413	-63			16.3413	-45			16.3413	-68			16.3413	-24
		16.352	-7			16.352	-64			16.352	-45			16.352	-68			16.352	-24
		16.3627	-14			16.3627	-60			16.3627	-49			16.3627	-67			16.3627	-30
		16.3733	-13			16.3733	-56			16.3733	-52			16.3733	-68			16.3733	-32
		16.384	-12			16.384	-56			16.384	-49			16.384	-72			16.384	-27
		16.3947	-12			16.3947	-57			16.3947	-52			16.3947	-74			16.3947	-26
		16.4053	-14			16.4053	-61			16.4053	-56			16.4053	-71			16.4053	-28
		16.416	-15			16.416	-61			16.416	-53			16.416	-70			16.416	-25
		16.4267	-14			16.4267	-58			16.4267	-49			16.4267	-72			16.4267	-23
		16.4373	-12			16.4373	-60			16.4373	-47			16.4373	-74			16.4373	-23
		16.448	-14			16.448	-60			16.448	-48			16.448	-76			16.448	-25
		16.4587	-13			16.4587	-57			16.4587	-48			16.4587	-78			16.4587	-30
		16.4693	-6			16.4693	-53			16.4693	-48			16.4693	-74			16.4693	-28
		16.48	-4			16.48	-56			16.48	-51			16.48	-68			16.48	-28
		16.4907	-8			16.4907	-62			16.4907	-51			16.4907	-66			16.4907	-27
		16.5013	-7			16.5013	-65			16.5013	-48			16.5013	-72			16.5013	-25
		16.512	-7			16.512	-67			16.512	-48			16.512	-75			16.512	-21
		16.5227	-12			16.5227	-65			16.5227	-50			16.5227	-71			16.5227	-20
		16.5333	-11			16.5333	-59			16.5333	-50			16.5333	-68			16.5333	-27
		16.544	-10			16.544	-54			16.544	-50			16.544	-71			16.544	-32
		16.5547	-11			16.5547	-57			16.5547	-46			16.5547	-74			16.5547	-28
		16.5653	-9			16.5653	-61			16.5653	-42			16.5653	-71			16.5653	-23
		16.576	-6			16.576	-62			16.576	-46			16.576	-68			16.576	-22
		16.5867	-3			16.5867	-61			16.5867	-49			16.5867	-71			16.5867	-24
		16.5973	-5			16.5973	-59			16.5973	-48			16.5973	-73			16.5973	-28
		16.608	-12			16.608	-61			16.608	-51			16.608	-70			16.608	-29
		16.6187	-19			16.6187	-61			16.6187	-55			16.6187	-68			16.6187	-26
		16.6293	-16			16.6293	-57			16.6293	-52			16.6293	-72			16.6293	-23
		16.64	-8			16.64	-58			16.64	-49			16.64	-76			16.64	-20
		16.6507	-4			16.6507	-59			16.6507	-47			16.6507	-76			16.6507	-16
		16.6613	-1			16.6613	-58			16.6613	-48			16.6613	-74			16.6613	-17
		16.672	-1			16.672	-54			16.672	-50			16.672	-69			16.672	-22
		16.6827	-2			16.6827	-54			16.6827	-47			16.6827	-65			16.6827	-23
		16.6933	-5			16.6933	-58			16.6933	-40			16.6933	-65			16.6933	-25
		16.704	-8			16.704	-61			16.704	-38			16.704	-64			16.704	-26
		16.7147	-9			16.7147	-61			16.7147	-44			16.7147	-66			16.7147	-24
		16.7253	-8			16.7253	-66			16.7253	-50			16.7253	-72			16.7253	-22
		16.736	-6			16.736	-67			16.736	-54			16.736	-71			16.736	-18
		16.7467	-8			16.7467	-64			16.7467	-52			16.7467	-71			16.7467	-17
		16.7573	-11			16.7573	-64			16.7573	-48			16.7573	-71			16.7573	-17
		16.768	-10			16.768	-64			16.768	-47			16.768	-71			16.768	-18
		16.7787	-8			16.7787	-66			16.7787	-53			16.7787	-74			16.7787	-20
		16.7893	-10			16.7893	-66			16.7893	-57			16.7893	-72			16.7893	-22
		16.8	-10			16.8	-64			16.8	-55			16.8	-69			16.8	-24
		16.8107	-11			16.8107	-63			16.8107	-50			16.8107	-69			16.8107	-25
		16.8213	-10			16.8213	-60			16.8213	-48			16.8213	-69			16.8213	-24
		16.832	-11			16.832	-61			16.832	-51			16.832	-69			16.832	-22
		16.8427	-15			16.8427	-66			16.8427	-50			16.8427	-72			16.8427	-21
		16.8533	-14			16.8533	-67			16.8533	-46			16.8533	-74			16.8533	-23
		16.864	-10			16.864	-63			16.864	-47			16.864	-74			16.864	-20
		16.8747	-9			16.8747	-62			16.8747	-47			16.8747	-72			16.8747	-18
		16.8853	-10			16.8853	-66			16.8853	-45			16.8853	-72			16.8853	-18
		16.896	-9			16.896	-65			16.896	-46			16.896	-75			16.896	-12
		16.9067	-12			16.9067	-63			16.9067	-46			16.9067	-69			16.9067	-14
		16.9173	-11			16.9173	-63			16.9173	-48			16.9173	-64			16.9173	-17
		16.928	-7			16.928	-60			16.928	-50			16.928	-64			16.928	-14
		16.9387	-5			16.9387	-58			16.9387	-50			16.9387	-69			16.9387	-14
		16.9493	-5			16.9493	-55			16.9493	-49			16.9493	-73			16.9493	-15
		16.96	-9			16.96	-54			16.96	-50			16.96	-73			16.96	-18
		16.9707	-11			16.9707	-57			16.9707	-53			16.9707	-77			16.9707	-20
		16.9813	-10			16.9813	-59			16.9813	-54			16.9813	-77			16.9813	-20
		16.992	-6			16.992	-65			16.992	-50			16.992	-72			16.992	-18
		17.0027	-4			17.0027	-62			17.0027	-46			17.0027	-67			17.0027	-14
		17.0133	-3			17.0133	-59			17.0133	-45			17.0133	-63			17.0133	-12
		17.024	-5			17.024	-63			17.024	-48			17.024	-58			17.024	-12
		17.0347	-8			17.0347	-62			17.0347	-49			17.0347	-60			17.0347	-11
		17.0453	-6			17.0453	-60			17.0453	-54			17.0453	-63			17.0453	-8
		17.056	-1			17.056	-64			17.056	-58			17.056	-65			17.056	-9
		17.0667	-1			17.0667	-65			17.0667	-59			17.0667	-71			17.0667	-14
		17.0773	-2			17.0773	-61			17.0773	-57			17.0773	-70			17.0773	-13
		17.088	0			17.088	-59			17.088	-55			17.088	-66			17.088	-9
		17.0987	-1			17.0987	-57			17.0987	-52			17.0987	-65			17.0987	-7
		17.1093	-4			17.1093	-58			17.1093	-52			17.1093	-68			17.1093	-6
		17.12	-8			17.12	-62			17.12	-58			17.12	-69			17.12	-12
		17.1307	-10			17.1307	-65			17.1307	-63			17.1307	-69			17.1307	-10
		17.1413	-6			17.1413	-65			17.1413	-58			17.1413	-68			17.1413	-2
		17.152	-2			17.152	-71			17.152	-50			17.152	-67			17.152	-6
		17.1627	-1			17.1627	-72			17.1627	-50			17.1627	-68			17.1627	-9
		17.1733	-4			17.1733	-69			17.1733	-49			17.1733	-69			17.1733	-14
		17.184	-9			17.184	-69			17.184	-47			17.184	-71			17.184	-15
		17.1947	-14			17.1947	-67			17.1947	-47			17.1947	-72			17.1947	-7
		17.2053	-16			17.2053	-67			17.2053	-49			17.2053	-69			17.2053	-2
		17.216	-14			17.216	-65			17.216	-55			17.216	-66			17.216	-1
		17.2267	-12			17.2267	-64			17.2267	-57			17.2267	-67			17.2267	-3
		17.2373	-16			17.2373	-63			17.2373	-54			17.2373	-69			17.2373	-6
		17.248	-16			17.248	-59			17.248	-53			17.248	-68			17.248	-5
		17.2587	-11			17.2587	-61			17.2587	-55			17.2587	-68			17.2587	-3
		17.2693	-10			17.2693	-63			17.2693	-52			17.2693	-65			17.2693	-4
		17.28	-9			17.28	-61			17.28	-52			17.28	-59			17.28	-6
		17.2907	-10			17.2907	-61			17.2907	-52			17.2907	-58			17.2907	-7
		17.3013	-12			17.3013	-59			17.3013	-52			17.3013	-63			17.3013	-6
		17.312	-7			17.312	-62			17.312	-56			17.312	-68			17.312	-5
		17.3227	-2			17.3227	-65			17.3227	-58			17.3227	-70			17.3227	-5
		17.3333	-4			17.3333	-65			17.3333	-56			17.3333	-70			17.3333	-5
		17.344	-10			17.344	-67			17.344	-55			17.344	-68			17.344	-7
		17.3547	-11			17.3547	-65			17.3547	-59			17.3547	-63			17.3547	-10
		17.3653	-12			17.3653	-64			17.3653	-58			17.3653	-61			17.3653	-9
		17.376	-12			17.376	-68			17.376	-56			17.376	-62			17.376	-11
		17.3867	-9			17.3867	-70			17.3867	-56			17.3867	-66			17.3867	-9
		17.3973	-8			17.3973	-69			17.3973	-53			17.3973	-66			17.3973	-7
		17.408	-7			17.408	-68			17.408	-52			17.408	-61			17.408	-9
		17.4187	-3			17.4187	-68			17.4187	-49			17.4187	-64			17.4187	-7
		17.4293	-1			17.4293	-75			17.4293	-48			17.4293	-68			17.4293	-2
		17.44	-1			17.44	-75			17.44	-47			17.44	-65			17.44	-5
		17.4507	-3			17.4507	-73			17.4507	-44			17.4507	-62			17.4507	-5
		17.4613	-6			17.4613	-75			17.4613	-50			17.4613	-63			17.4613	4
		17.472	-8			17.472	-73			17.472	-52			17.472	-66			17.472	6
		17.4827	-10			17.4827	-69			17.4827	-50			17.4827	-71			17.4827	2
		17.4933	-11			17.4933	-65			17.4933	-49			17.4933	-71			17.4933	-1
		17.504	-11			17.504	-65			17.504	-51			17.504	-64			17.504	-3
		17.5147	-9			17.5147	-69			17.5147	-54			17.5147	-60			17.5147	0
		17.5253	-12			17.5253	-75			17.5253	-54			17.5253	-64			17.5253	3
		17.536	-13			17.536	-75			17.536	-53			17.536	-69			17.536	-1
		17.5467	-9			17.5467	-71			17.5467	-53			17.5467	-70			17.5467	-2
		17.5573	-8			17.5573	-70			17.5573	-55			17.5573	-68			17.5573	-2
		17.568	-7			17.568	-70			17.568	-54			17.568	-61			17.568	-3
		17.5787	-1			17.5787	-71			17.5787	-52			17.5787	-58			17.5787	-3
		17.5893	-3			17.5893	-71			17.5893	-56			17.5893	-57			17.5893	0
		17.6	-10			17.6	-73			17.6	-57			17.6	-54			17.6	3
		17.6107	-8			17.6107	-72			17.6107	-56			17.6107	-56			17.6107	3
		17.6213	0			17.6213	-69			17.6213	-55			17.6213	-62			17.6213	2
		17.632	-2			17.632	-69			17.632	-48			17.632	-65			17.632	-1
		17.6427	-8			17.6427	-72			17.6427	-48			17.6427	-67			17.6427	-2
		17.6533	-8			17.6533	-75			17.6533	-49			17.6533	-70			17.6533	-2
		17.664	-6			17.664	-70			17.664	-51			17.664	-69			17.664	-3
		17.6747	-3			17.6747	-68			17.6747	-55			17.6747	-65			17.6747	-1
		17.6853	1			17.6853	-70			17.6853	-51			17.6853	-62			17.6853	1
		17.696	1			17.696	-66			17.696	-47			17.696	-63			17.696	4
		17.7067	-3			17.7067	-67			17.7067	-47			17.7067	-63			17.7067	3
		17.7173	-6			17.7173	-67			17.7173	-51			17.7173	-60			17.7173	1
		17.728	-3			17.728	-66			17.728	-50			17.728	-60			17.728	0
		17.7387	-1			17.7387	-67			17.7387	-48			17.7387	-63			17.7387	-4
		17.7493	-1			17.7493	-67			17.7493	-49			17.7493	-63			17.7493	-5
		17.76	-1			17.76	-70			17.76	-50			17.76	-60			17.76	0
		17.7707	-2			17.7707	-71			17.7707	-50			17.7707	-59			17.7707	1
		17.7813	-4			17.7813	-69			17.7813	-51			17.7813	-60			17.7813	-4
		17.792	-10			17.792	-69			17.792	-50			17.792	-60			17.792	-3
		17.8027	-8			17.8027	-74			17.8027	-45			17.8027	-61			17.8027	-2
		17.8133	-2			17.8133	-73			17.8133	-47			17.8133	-64			17.8133	0
		17.824	-3			17.824	-67			17.824	-48			17.824	-63			17.824	1
		17.8347	-3			17.8347	-63			17.8347	-48			17.8347	-64			17.8347	-1
		17.8453	-2			17.8453	-63			17.8453	-53			17.8453	-64			17.8453	2
		17.856	-3			17.856	-67			17.856	-57			17.856	-60			17.856	7
		17.8667	-4			17.8667	-72			17.8667	-54			17.8667	-61			17.8667	13
		17.8773	-8			17.8773	-76			17.8773	-46			17.8773	-60			17.8773	11
		17.888	-12			17.888	-74			17.888	-43			17.888	-61			17.888	5
		17.8987	-12			17.8987	-70			17.8987	-43			17.8987	-67			17.8987	3
		17.9093	-9			17.9093	-72			17.9093	-44			17.9093	-65			17.9093	5
		17.92	-7			17.92	-70			17.92	-47			17.92	-61			17.92	8
		17.9307	-6			17.9307	-70			17.9307	-48			17.9307	-60			17.9307	8
		17.9413	-5			17.9413	-73			17.9413	-44			17.9413	-61			17.9413	3
		17.952	-5			17.952	-67			17.952	-43			17.952	-59			17.952	2
		17.9627	-10			17.9627	-69			17.9627	-42			17.9627	-58			17.9627	6
		17.9733	-9			17.9733	-75			17.9733	-43			17.9733	-60			17.9733	2
		17.984	-5			17.984	-75			17.984	-50			17.984	-61			17.984	0
		17.9947	-3			17.9947	-76			17.9947	-53			17.9947	-62			17.9947	2
		18.0053	-2			18.0053	-77			18.0053	-54			18.0053	-60			18.0053	3
		18.016	-3			18.016	-72			18.016	-54			18.016	-57			18.016	7
		18.0267	-8			18.0267	-66			18.0267	-48			18.0267	-56			18.0267	12
		18.0373	-10			18.0373	-67			18.0373	-46			18.0373	-57			18.0373	9
		18.048	-6			18.048	-72			18.048	-48			18.048	-58			18.048	4
		18.0587	-9			18.0587	-74			18.0587	-51			18.0587	-62			18.0587	3
		18.0693	-10			18.0693	-73			18.0693	-49			18.0693	-61			18.0693	6
		18.08	-2			18.08	-70			18.08	-48			18.08	-61			18.08	7
		18.0907	-5			18.0907	-66			18.0907	-45			18.0907	-63			18.0907	6
		18.1013	-6			18.1013	-69			18.1013	-42			18.1013	-62			18.1013	9
		18.112	-2			18.112	-70			18.112	-44			18.112	-67			18.112	6
		18.1227	-1			18.1227	-69			18.1227	-46			18.1227	-68			18.1227	1
		18.1333	0			18.1333	-72			18.1333	-49			18.1333	-65			18.1333	1
		18.144	3			18.144	-73			18.144	-50			18.144	-62			18.144	5
		18.1547	4			18.1547	-69			18.1547	-55			18.1547	-62			18.1547	11
		18.1653	3			18.1653	-66			18.1653	-56			18.1653	-67			18.1653	14
		18.176	-4			18.176	-71			18.176	-52			18.176	-68			18.176	14
		18.1867	-12			18.1867	-77			18.1867	-50			18.1867	-67			18.1867	12
		18.1973	-10			18.1973	-73			18.1973	-52			18.1973	-66			18.1973	10
		18.208	-5			18.208	-69			18.208	-56			18.208	-63			18.208	11
		18.2187	-3			18.2187	-71			18.2187	-57			18.2187	-61			18.2187	13
		18.2293	-3			18.2293	-74			18.2293	-56			18.2293	-63			18.2293	19
		18.24	1			18.24	-73			18.24	-57			18.24	-63			18.24	21
		18.2507	2			18.2507	-71			18.2507	-57			18.2507	-60			18.2507	17
		18.2613	0			18.2613	-73			18.2613	-59			18.2613	-57			18.2613	21
		18.272	0			18.272	-78			18.272	-61			18.272	-58			18.272	18
		18.2827	3			18.2827	-78			18.2827	-57			18.2827	-59			18.2827	13
		18.2933	-2			18.2933	-76			18.2933	-55			18.2933	-60			18.2933	12
		18.304	-5			18.304	-73			18.304	-54			18.304	-67			18.304	13
		18.3147	-3			18.3147	-72			18.3147	-50			18.3147	-67			18.3147	10
		18.3253	-6			18.3253	-70			18.3253	-51			18.3253	-58			18.3253	11
		18.336	-7			18.336	-68			18.336	-53			18.336	-60			18.336	17
		18.3467	-4			18.3467	-72			18.3467	-53			18.3467	-67			18.3467	16
		18.3573	1			18.3573	-77			18.3573	-53			18.3573	-70			18.3573	11
		18.368	3			18.368	-76			18.368	-53			18.368	-73			18.368	10
		18.3787	3			18.3787	-75			18.3787	-54			18.3787	-71			18.3787	14
		18.3893	3			18.3893	-71			18.3893	-58			18.3893	-66			18.3893	19
		18.4	2			18.4	-68			18.4	-58			18.4	-67			18.4	23
		18.4107	-1			18.4107	-67			18.4107	-58			18.4107	-72			18.4107	27
		18.4213	0			18.4213	-67			18.4213	-59			18.4213	-73			18.4213	24
		18.432	-2			18.432	-71			18.432	-53			18.432	-71			18.432	16
		18.4427	-3			18.4427	-71			18.4427	-50			18.4427	-70			18.4427	15
		18.4533	2			18.4533	-71			18.4533	-54			18.4533	-72			18.4533	17
		18.464	4			18.464	-72			18.464	-54			18.464	-69			18.464	13
		18.4747	4			18.4747	-69			18.4747	-52			18.4747	-63			18.4747	11
		18.4853	0			18.4853	-67			18.4853	-54			18.4853	-60			18.4853	13
		18.496	3			18.496	-71			18.496	-57			18.496	-60			18.496	16
		18.5067	2			18.5067	-77			18.5067	-60			18.5067	-63			18.5067	16
		18.5173	-3			18.5173	-80			18.5173	-59			18.5173	-66			18.5173	18
		18.528	-4			18.528	-80			18.528	-58			18.528	-65			18.528	22
		18.5387	-1			18.5387	-79			18.5387	-63			18.5387	-63			18.5387	18
		18.5493	1			18.5493	-78			18.5493	-63			18.5493	-63			18.5493	15
		18.56	4			18.56	-78			18.56	-61			18.56	-66			18.56	15
		18.5707	8			18.5707	-76			18.5707	-61			18.5707	-68			18.5707	15
		18.5813	-1			18.5813	-77			18.5813	-61			18.5813	-68			18.5813	15
		18.592	-9			18.592	-76			18.592	-64			18.592	-67			18.592	15
		18.6027	-8			18.6027	-76			18.6027	-60			18.6027	-69			18.6027	20
		18.6133	-6			18.6133	-76			18.6133	-53			18.6133	-69			18.6133	21
		18.624	-5			18.624	-75			18.624	-53			18.624	-66			18.624	20
		18.6347	-3			18.6347	-76			18.6347	-56			18.6347	-69			18.6347	18
		18.6453	1			18.6453	-78			18.6453	-56			18.6453	-70			18.6453	17
		18.656	-3			18.656	-77			18.656	-54			18.656	-64			18.656	13
		18.6667	-8			18.6667	-76			18.6667	-54			18.6667	-62			18.6667	12
		18.6773	-8			18.6773	-80			18.6773	-56			18.6773	-67			18.6773	18
		18.688	-8			18.688	-78			18.688	-54			18.688	-70			18.688	20
		18.6987	-3			18.6987	-74			18.6987	-55			18.6987	-69			18.6987	20
		18.7093	0			18.7093	-73			18.7093	-58			18.7093	-68			18.7093	21
		18.72	1			18.72	-75			18.72	-59			18.72	-70			18.72	19
		18.7307	-1			18.7307	-75			18.7307	-58			18.7307	-72			18.7307	19
		18.7413	-1			18.7413	-76			18.7413	-56			18.7413	-70			18.7413	19
		18.752	-2			18.752	-78			18.752	-58			18.752	-74			18.752	18
		18.7627	-7			18.7627	-82			18.7627	-59			18.7627	-76			18.7627	19
		18.7733	-12			18.7733	-79			18.7733	-57			18.7733	-71			18.7733	22
		18.784	-8			18.784	-72			18.784	-57			18.784	-71			18.784	24
		18.7947	-3			18.7947	-75			18.7947	-57			18.7947	-70			18.7947	23
		18.8053	-6			18.8053	-77			18.8053	-58			18.8053	-69			18.8053	22
		18.816	-8			18.816	-76			18.816	-60			18.816	-68			18.816	23
		18.8267	-7			18.8267	-78			18.8267	-62			18.8267	-68			18.8267	25
		18.8373	-6			18.8373	-76			18.8373	-58			18.8373	-67			18.8373	24
		18.848	-3			18.848	-79			18.848	-55			18.848	-67			18.848	22
		18.8587	-5			18.8587	-83			18.8587	-55			18.8587	-63			18.8587	20
		18.8693	-6			18.8693	-82			18.8693	-57			18.8693	-63			18.8693	16
		18.88	-1			18.88	-79			18.88	-61			18.88	-62			18.88	13
		18.8907	-2			18.8907	-77			18.8907	-62			18.8907	-60			18.8907	14
		18.9013	-4			18.9013	-79			18.9013	-58			18.9013	-59			18.9013	14
		18.912	-8			18.912	-74			18.912	-56			18.912	-64			18.912	13
		18.9227	-13			18.9227	-73			18.9227	-58			18.9227	-68			18.9227	18
		18.9333	-10			18.9333	-80			18.9333	-58			18.9333	-61			18.9333	22
		18.944	-3			18.944	-81			18.944	-58			18.944	-58			18.944	18
		18.9547	-1			18.9547	-79			18.9547	-57			18.9547	-64			18.9547	16
		18.9653	-5			18.9653	-81			18.9653	-55			18.9653	-67			18.9653	20
		18.976	-4			18.976	-82			18.976	-53			18.976	-67			18.976	18
		18.9867	1			18.9867	-80			18.9867	-54			18.9867	-67			18.9867	9
		18.9973	1			18.9973	-80			18.9973	-57			18.9973	-67			18.9973	10
		19.008	-1			19.008	-81			19.008	-60			19.008	-64			19.008	17
		19.0187	-1			19.0187	-80			19.0187	-60			19.0187	-65			19.0187	17
		19.0293	0			19.0293	-80			19.0293	-60			19.0293	-67			19.0293	13
		19.04	2			19.04	-75			19.04	-59			19.04	-66			19.04	10
		19.0507	0			19.0507	-76			19.0507	-56			19.0507	-66			19.0507	12
		19.0613	-4			19.0613	-78			19.0613	-57			19.0613	-64			19.0613	14
		19.072	-6			19.072	-79			19.072	-60			19.072	-67			19.072	15
		19.0827	1			19.0827	-81			19.0827	-63			19.0827	-67			19.0827	13
		19.0933	7			19.0933	-78			19.0933	-62			19.0933	-66			19.0933	14
		19.104	2			19.104	-78			19.104	-59			19.104	-66			19.104	18
		19.1147	-2			19.1147	-80			19.1147	-58			19.1147	-66			19.1147	16
		19.1253	-1			19.1253	-84			19.1253	-57			19.1253	-63			19.1253	18
		19.136	-3			19.136	-84			19.136	-60			19.136	-60			19.136	23
		19.1467	-4			19.1467	-81			19.1467	-60			19.1467	-56			19.1467	24
		19.1573	-3			19.1573	-77			19.1573	-59			19.1573	-55			19.1573	18
		19.168	-5			19.168	-76			19.168	-59			19.168	-58			19.168	11
		19.1787	-4			19.1787	-79			19.1787	-60			19.1787	-60			19.1787	11
		19.1893	-4			19.1893	-80			19.1893	-61			19.1893	-63			19.1893	10
		19.2	-2			19.2	-81			19.2	-65			19.2	-68			19.2	14
		19.2107	-2			19.2107	-85			19.2107	-65			19.2107	-71			19.2107	14
		19.2213	-2			19.2213	-83			19.2213	-59			19.2213	-67			19.2213	15
		19.232	-2			19.232	-84			19.232	-56			19.232	-64			19.232	15
		19.2427	-3			19.2427	-79			19.2427	-58			19.2427	-64			19.2427	10
		19.2533	-6			19.2533	-75			19.2533	-59			19.2533	-62			19.2533	9
		19.264	-6			19.264	-80			19.264	-59			19.264	-62			19.264	15
		19.2747	-4			19.2747	-83			19.2747	-63			19.2747	-67			19.2747	17
		19.2853	-3			19.2853	-84			19.2853	-64			19.2853	-68			19.2853	15
		19.296	-4			19.296	-81			19.296	-63			19.296	-66			19.296	17
		19.3067	-5			19.3067	-78			19.3067	-63			19.3067	-67			19.3067	19
		19.3173	-7			19.3173	-77			19.3173	-66			19.3173	-70			19.3173	16
		19.328	-8			19.328	-75			19.328	-61			19.328	-71			19.328	17
		19.3387	-7			19.3387	-77			19.3387	-62			19.3387	-70			19.3387	19
		19.3493	-3			19.3493	-84			19.3493	-68			19.3493	-69			19.3493	21
		19.36	0			19.36	-83			19.36	-67			19.36	-72			19.36	21
		19.3707	-3			19.3707	-84			19.3707	-64			19.3707	-71			19.3707	17
		19.3813	-7			19.3813	-84			19.3813	-61			19.3813	-65			19.3813	15
		19.392	-6			19.392	-82			19.392	-61			19.392	-63			19.392	10
		19.4027	-5			19.4027	-83			19.4027	-63			19.4027	-63			19.4027	8
		19.4133	-3			19.4133	-83			19.4133	-61			19.4133	-68			19.4133	9
		19.424	-5			19.424	-82			19.424	-62			19.424	-70			19.424	9
		19.4347	-2			19.4347	-79			19.4347	-65			19.4347	-70			19.4347	10
		19.4453	2			19.4453	-76			19.4453	-63			19.4453	-76			19.4453	12
		19.456	0			19.456	-82			19.456	-63			19.456	-77			19.456	10
		19.4667	-3			19.4667	-86			19.4667	-62			19.4667	-73			19.4667	10
		19.4773	0			19.4773	-86			19.4773	-60			19.4773	-70			19.4773	13
		19.488	4			19.488	-87			19.488	-62			19.488	-70			19.488	14
		19.4987	1			19.4987	-89			19.4987	-62			19.4987	-74			19.4987	12
		19.5093	-2			19.5093	-89			19.5093	-62			19.5093	-72			19.5093	14
		19.52	0			19.52	-84			19.52	-62			19.52	-67			19.52	17
		19.5307	0			19.5307	-81			19.5307	-59			19.5307	-67			19.5307	21
		19.5413	0			19.5413	-83			19.5413	-56			19.5413	-69			19.5413	18
		19.552	1			19.552	-83			19.552	-56			19.552	-70			19.552	14
		19.5627	1			19.5627	-82			19.5627	-54			19.5627	-71			19.5627	18
		19.5733	-2			19.5733	-86			19.5733	-50			19.5733	-72			19.5733	20
		19.584	0			19.584	-85			19.584	-50			19.584	-76			19.584	14
		19.5947	2			19.5947	-86			19.5947	-53			19.5947	-77			19.5947	12
		19.6053	-1			19.6053	-90			19.6053	-55			19.6053	-77			19.6053	14
		19.616	-2			19.616	-88			19.616	-57			19.616	-72			19.616	16
		19.6267	-6			19.6267	-84			19.6267	-58			19.6267	-71			19.6267	14
		19.6373	-6			19.6373	-80			19.6373	-61			19.6373	-74			19.6373	10
		19.648	-8			19.648	-78			19.648	-62			19.648	-72			19.648	6
		19.6587	-8			19.6587	-76			19.6587	-65			19.6587	-70			19.6587	6
		19.6693	-4			19.6693	-73			19.6693	-68			19.6693	-71			19.6693	8
		19.68	0			19.68	-77			19.68	-65			19.68	-71			19.68	10
		19.6907	2			19.6907	-82			19.6907	-64			19.6907	-69			19.6907	10
		19.7013	-2			19.7013	-83			19.7013	-61			19.7013	-72			19.7013	13
		19.712	-1			19.712	-84			19.712	-56			19.712	-75			19.712	18
		19.7227	5			19.7227	-83			19.7227	-53			19.7227	-73			19.7227	15
		19.7333	1			19.7333	-85			19.7333	-55			19.7333	-72			19.7333	10
		19.744	-4			19.744	-87			19.744	-61			19.744	-72			19.744	10
		19.7547	-7			19.7547	-91			19.7547	-62			19.7547	-72			19.7547	8
		19.7653	-7			19.7653	-95			19.7653	-60			19.7653	-73			19.7653	5
		19.776	-3			19.776	-92			19.776	-60			19.776	-75			19.776	9
		19.7867	-4			19.7867	-88			19.7867	-60			19.7867	-76			19.7867	10
		19.7973	-5			19.7973	-87			19.7973	-57			19.7973	-75			19.7973	8
		19.808	-5			19.808	-85			19.808	-54			19.808	-75			19.808	7
		19.8187	-8			19.8187	-78			19.8187	-54			19.8187	-71			19.8187	10
		19.8293	-10			19.8293	-75			19.8293	-58			19.8293	-70			19.8293	14
		19.84	-4			19.84	-75			19.84	-64			19.84	-73			19.84	13
		19.8507	0			19.8507	-75			19.8507	-67			19.8507	-75			19.8507	12
		19.8613	2			19.8613	-82			19.8613	-65			19.8613	-79			19.8613	13
		19.872	-1			19.872	-85			19.872	-63			19.872	-78			19.872	12
		19.8827	-5			19.8827	-85			19.8827	-59			19.8827	-79			19.8827	11
		19.8933	-1			19.8933	-86			19.8933	-59			19.8933	-79			19.8933	10
		19.904	0			19.904	-84			19.904	-60			19.904	-76			19.904	11
		19.9147	-4			19.9147	-80			19.9147	-63			19.9147	-78			19.9147	11
		19.9253	-3			19.9253	-79			19.9253	-63			19.9253	-74			19.9253	10
		19.936	-3			19.936	-83			19.936	-61			19.936	-74			19.936	15
		19.9467	-5			19.9467	-83			19.9467	-63			19.9467	-76			19.9467	19
		19.9573	-5			19.9573	-84			19.9573	-63			19.9573	-75			19.9573	19
		19.968	-4			19.968	-85			19.968	-59			19.968	-80			19.968	17
		19.9787	0			19.9787	-88			19.9787	-59			19.9787	-78			19.9787	14
		19.9893	4			19.9893	-91			19.9893	-60			19.9893	-75			19.9893	10
		20	1			20	-92			20	-58			20	-79			20	9
		20.0107	-4			20.0107	-93			20.0107	-55			20.0107	-79			20.0107	9
		20.0213	-7			20.0213	-91			20.0213	-55			20.0213	-80			20.0213	9
		20.032	-5			20.032	-88			20.032	-58			20.032	-82			20.032	5
		20.0427	-6			20.0427	-86			20.0427	-61			20.0427	-78			20.0427	6
		20.0533	-11			20.0533	-85			20.0533	-59			20.0533	-79			20.0533	14
		20.064	-8			20.064	-84			20.064	-55			20.064	-85			20.064	12
		20.0747	-11			20.0747	-82			20.0747	-57			20.0747	-85			20.0747	9
		20.0853	-12			20.0853	-82			20.0853	-61			20.0853	-77			20.0853	6
		20.096	-11			20.096	-86			20.096	-58			20.096	-71			20.096	6
		20.1067	-14			20.1067	-87			20.1067	-59			20.1067	-70			20.1067	10
		20.1173	-14			20.1173	-85			20.1173	-64			20.1173	-75			20.1173	11
		20.128	-12			20.128	-83			20.128	-62			20.128	-76			20.128	10
		20.1387	-6			20.1387	-82			20.1387	-59			20.1387	-76			20.1387	3
		20.1493	-4			20.1493	-86			20.1493	-59			20.1493	-78			20.1493	5
		20.16	-6			20.16	-86			20.16	-55			20.16	-80			20.16	5
		20.1707	-9			20.1707	-84			20.1707	-53			20.1707	-83			20.1707	2
		20.1813	-10			20.1813	-85			20.1813	-55			20.1813	-81			20.1813	3
		20.192	-10			20.192	-82			20.192	-52			20.192	-77			20.192	1
		20.2027	-8			20.2027	-79			20.2027	-52			20.2027	-76			20.2027	-2
		20.2133	-10			20.2133	-81			20.2133	-55			20.2133	-78			20.2133	-4
		20.224	-12			20.224	-86			20.224	-54			20.224	-80			20.224	-3
		20.2347	-9			20.2347	-86			20.2347	-54			20.2347	-81			20.2347	4
		20.2453	-3			20.2453	-90			20.2453	-55			20.2453	-75			20.2453	7
		20.256	-2			20.256	-92			20.256	-55			20.256	-75			20.256	2
		20.2667	-6			20.2667	-90			20.2667	-51			20.2667	-79			20.2667	4
		20.2773	-8			20.2773	-90			20.2773	-53			20.2773	-79			20.2773	5
		20.288	-7			20.288	-89			20.288	-58			20.288	-76			20.288	4
		20.2987	-7			20.2987	-88			20.2987	-60			20.2987	-80			20.2987	6
		20.3093	-12			20.3093	-87			20.3093	-61			20.3093	-82			20.3093	6
		20.32	-14			20.32	-84			20.32	-57			20.32	-81			20.32	2
		20.3307	-12			20.3307	-85			20.3307	-55			20.3307	-82			20.3307	-3
		20.3413	-8			20.3413	-90			20.3413	-59			20.3413	-82			20.3413	-5
		20.352	-6			20.352	-88			20.352	-59			20.352	-78			20.352	-2
		20.3627	-4			20.3627	-86			20.3627	-58			20.3627	-78			20.3627	-1
		20.3733	-1			20.3733	-87			20.3733	-59			20.3733	-79			20.3733	-4
		20.384	-2			20.384	-88			20.384	-59			20.384	-80			20.384	-7
		20.3947	-6			20.3947	-84			20.3947	-59			20.3947	-79			20.3947	-4
		20.4053	-6			20.4053	-81			20.4053	-59			20.4053	-76			20.4053	-2
		20.416	-4			20.416	-86			20.416	-58			20.416	-77			20.416	-7
		20.4267	-4			20.4267	-88			20.4267	-58			20.4267	-78			20.4267	-7
		20.4373	-5			20.4373	-87			20.4373	-58			20.4373	-74			20.4373	-2
		20.448	-7			20.448	-86			20.448	-53			20.448	-70			20.448	0
		20.4587	-7			20.4587	-87			20.4587	-50			20.4587	-70			20.4587	-4
		20.4693	-4			20.4693	-86			20.4693	-51			20.4693	-72			20.4693	-9
		20.48	-2			20.48	-87			20.48	-57			20.48	-75			20.48	-11
		20.4907	-7			20.4907	-87			20.4907	-63			20.4907	-75			20.4907	-11
		20.5013	-9			20.5013	-87			20.5013	-61			20.5013	-78			20.5013	-10
		20.512	-7			20.512	-88			20.512	-60			20.512	-81			20.512	-12
		20.5227	-9			20.5227	-90			20.5227	-61			20.5227	-80			20.5227	-13
		20.5333	-9			20.5333	-90			20.5333	-63			20.5333	-81			20.5333	-14
		20.544	-11			20.544	-90			20.544	-56			20.544	-82			20.544	-17
		20.5547	-7			20.5547	-92			20.5547	-53			20.5547	-79			20.5547	-14
		20.5653	-5			20.5653	-84			20.5653	-56			20.5653	-76			20.5653	-10
		20.576	-7			20.576	-75			20.576	-56			20.576	-77			20.576	-10
		20.5867	-5			20.5867	-79			20.5867	-55			20.5867	-80			20.5867	-11
		20.5973	-7			20.5973	-89			20.5973	-54			20.5973	-79			20.5973	-14
		20.608	-6			20.608	-95			20.608	-58			20.608	-74			20.608	-15
		20.6187	-7			20.6187	-98			20.6187	-63			20.6187	-70			20.6187	-18
		20.6293	-12			20.6293	-101			20.6293	-63			20.6293	-71			20.6293	-21
		20.64	-11			20.64	-95			20.64	-59			20.64	-70			20.64	-20
		20.6507	-9			20.6507	-89			20.6507	-54			20.6507	-73			20.6507	-22
		20.6613	-7			20.6613	-91			20.6613	-53			20.6613	-73			20.6613	-24
		20.672	-5			20.672	-90			20.672	-58			20.672	-72			20.672	-21
		20.6827	-4			20.6827	-90			20.6827	-60			20.6827	-75			20.6827	-22
		20.6933	-1			20.6933	-92			20.6933	-52			20.6933	-78			20.6933	-24
		20.704	0			20.704	-89			20.704	-53			20.704	-81			20.704	-27
		20.7147	-2			20.7147	-92			20.7147	-58			20.7147	-76			20.7147	-28
		20.7253	-3			20.7253	-97			20.7253	-56			20.7253	-74			20.7253	-24
		20.736	-3			20.736	-95			20.736	-52			20.736	-79			20.736	-24
		20.7467	-3			20.7467	-96			20.7467	-56			20.7467	-80			20.7467	-28
		20.7573	-8			20.7573	-96			20.7573	-62			20.7573	-78			20.7573	-33
		20.768	-11			20.768	-91			20.768	-61			20.768	-77			20.768	-30
		20.7787	-10			20.7787	-88			20.7787	-59			20.7787	-78			20.7787	-31
		20.7893	-9			20.7893	-90			20.7893	-56			20.7893	-82			20.7893	-37
		20.8	-8			20.8	-88			20.8	-54			20.8	-83			20.8	-34
		20.8107	-9			20.8107	-82			20.8107	-58			20.8107	-81			20.8107	-33
		20.8213	-11			20.8213	-83			20.8213	-59			20.8213	-79			20.8213	-36
		20.832	-13			20.832	-90			20.832	-57			20.832	-75			20.832	-35
		20.8427	-10			20.8427	-90			20.8427	-56			20.8427	-78			20.8427	-35
		20.8533	-7			20.8533	-90			20.8533	-55			20.8533	-80			20.8533	-36
		20.864	-6			20.864	-89			20.864	-47			20.864	-78			20.864	-33
		20.8747	-6			20.8747	-84			20.8747	-44			20.8747	-82			20.8747	-36
		20.8853	-2			20.8853	-84			20.8853	-46			20.8853	-84			20.8853	-39
		20.896	-2			20.896	-88			20.896	-48			20.896	-83			20.896	-38
		20.9067	-4			20.9067	-88			20.9067	-53			20.9067	-86			20.9067	-37
		20.9173	-4			20.9173	-87			20.9173	-56			20.9173	-86			20.9173	-37
		20.928	-2			20.928	-91			20.928	-57			20.928	-84			20.928	-38
		20.9387	-3			20.9387	-94			20.9387	-59			20.9387	-80			20.9387	-35
		20.9493	-5			20.9493	-89			20.9493	-57			20.9493	-82			20.9493	-34
		20.96	-5			20.96	-84			20.96	-55			20.96	-86			20.96	-35
		20.9707	-1			20.9707	-82			20.9707	-51			20.9707	-87			20.9707	-39
		20.9813	5			20.9813	-87			20.9813	-48			20.9813	-86			20.9813	-41
		20.992	4			20.992	-88			20.992	-47			20.992	-84			20.992	-37
		21.0027	-2			21.0027	-85			21.0027	-48			21.0027	-83			21.0027	-35
		21.0133	-5			21.0133	-90			21.0133	-52			21.0133	-81			21.0133	-38
		21.024	-9			21.024	-94			21.024	-54			21.024	-81			21.024	-43
		21.0347	-10			21.0347	-94			21.0347	-56			21.0347	-78			21.0347	-46
		21.0453	-12			21.0453	-95			21.0453	-56			21.0453	-71			21.0453	-46
		21.056	-11			21.056	-97			21.056	-50			21.056	-70			21.056	-46
		21.0667	-9			21.0667	-95			21.0667	-47			21.0667	-80			21.0667	-46
		21.0773	-12			21.0773	-91			21.0773	-51			21.0773	-87			21.0773	-46
		21.088	-7			21.088	-84			21.088	-58			21.088	-85			21.088	-46
		21.0987	-7			21.0987	-84			21.0987	-59			21.0987	-79			21.0987	-47
		21.1093	-13			21.1093	-91			21.1093	-56			21.1093	-74			21.1093	-51
		21.12	-12			21.12	-88			21.12	-55			21.12	-73			21.12	-52
		21.1307	-13			21.1307	-86			21.1307	-49			21.1307	-77			21.1307	-47
		21.1413	-14			21.1413	-85			21.1413	-46			21.1413	-82			21.1413	-40
		21.152	-12			21.152	-83			21.152	-51			21.152	-82			21.152	-38
		21.1627	-9			21.1627	-84			21.1627	-51			21.1627	-80			21.1627	-43
		21.1733	-8			21.1733	-84			21.1733	-54			21.1733	-80			21.1733	-47
		21.184	-6			21.184	-86			21.184	-59			21.184	-82			21.184	-48
		21.1947	-5			21.1947	-86			21.1947	-57			21.1947	-78			21.1947	-47
		21.2053	-7			21.2053	-81			21.2053	-55			21.2053	-77			21.2053	-45
		21.216	-9			21.216	-77			21.216	-56			21.216	-83			21.216	-45
		21.2267	-8			21.2267	-82			21.2267	-54			21.2267	-87			21.2267	-46
		21.2373	-10			21.2373	-82			21.2373	-57			21.2373	-83			21.2373	-50
		21.248	-14			21.248	-83			21.248	-59			21.248	-83			21.248	-48
		21.2587	-15			21.2587	-90			21.2587	-54			21.2587	-85			21.2587	-44
		21.2693	-14			21.2693	-92			21.2693	-52			21.2693	-85			21.2693	-46
		21.28	-12			21.28	-90			21.28	-48			21.28	-83			21.28	-48
		21.2907	-11			21.2907	-81			21.2907	-48			21.2907	-81			21.2907	-46
		21.3013	-14			21.3013	-77			21.3013	-55			21.3013	-79			21.3013	-44
[truncated: 6,441 more rows]

## Sheet: Figure 1c
Figure 1c
		Elution volume (mL)	Molar mass		Elution volume (mL)	Refractive index
		12.4319	90948.1		-0.186067	0.00142113
		12.436	92860		-0.181972	0.0015042
		12.4401	93072.5		-0.177877	0.00150251
		12.4441	93294.4		-0.173782	0.00150083
		12.4482	93504.6		-0.169687	0.00147427
		12.4523	93710.2		-0.165592	0.00150745
		12.4564	93946.5		-0.161497	0.00156187
		12.4605	94191.4		-0.157402	0.00157449
		12.4646	94456.4		-0.153307	0.00147031
		12.4687	94730		-0.149213	0.00136612
		12.4728	94973.4		-0.145118	0.00135448
		12.4769	95189.5		-0.141023	0.00143008
		12.481	95402.8		-0.136928	0.00146454
		12.4851	95611.3		-0.132833	0.00146101
		12.4892	95784.1		-0.128738	0.00145747
		12.4933	95944.9		-0.124643	0.00141594
		12.4974	96088.2		-0.120548	0.00141928
		12.5015	96206		-0.116453	0.00153345
		12.5056	96351.7		-0.112358	0.00158595
		12.5097	96518.6		-0.108264	0.00158148
		12.5138	96670.9		-0.104169	0.00157701
		12.5179	96806.4		-0.100074	0.00158281
		12.522	96933.1		-0.0959789	0.00155746
		12.526	97048.2		-0.091884	0.0015321
		12.5301	97160.3		-0.0877891	0.00150553
		12.5342	97287.8		-0.0836942	0.00150073
		12.5383	97407.1		-0.0795993	0.00149593
		12.5424	97494.4		-0.0755045	0.00146064
		12.5465	97586.1		-0.0714096	0.00157846
		12.5506	97691.7		-0.0673147	0.0016292
		12.5547	97792.6		-0.0632198	0.00167995
		12.5588	97882		-0.0591249	0.00171188
		12.5629	97966.4		-0.05503	0.0017158
		12.567	98068.8		-0.0509351	0.00168073
		12.5711	98171.2		-0.0468402	0.00164567
		12.5752	98243.4		-0.0427453	0.00157162
		12.5793	98323		-0.0386504	0.00147534
		12.5834	98419.8		-0.0345555	0.00147373
		12.5875	98498.9		-0.0304606	0.00150942
		12.5916	98557.4		-0.0263657	0.00150404
		12.5957	98618.6		-0.0222709	0.00149867
		12.5998	98681.1		-0.018176	0.00164637
		12.6039	98742.9		-0.0140811	0.00169707
		12.6079	98790.2		-0.00998617	0.00172152
		12.612	98800.1		-0.00589128	0.00173285
		12.6161	98832.3		-0.00179639	0.00162067
		12.6202	98891		0.0022985	0.00150848
		12.6243	98945.5		0.0063934	0.00128731
		12.6284	98982.1		0.0104883	0.00118124
		12.6325	98989.9		0.0145832	0.00124925
		12.6366	98997.2		0.0186781	0.00124257
		12.6407	99011.8		0.022773	0.00123589
		12.6448	99021.7		0.0268679	0.00123913
		12.6489	99023.4		0.0309627	0.00145691
		12.653	99043.3		0.0350576	0.00147948
		12.6571	99058.9		0.0391525	0.00148556
		12.6612	99063.3		0.0432474	0.00145532
		12.6653	99077.1		0.0473423	0.00142508
		12.6694	99055.6		0.0514372	0.00126899
		12.6735	99024.7		0.0555321	0.00138681
		12.6776	99005.2		0.059627	0.0014076
		12.6817	98992.5		0.0637219	0.00142839
		12.6857	98976.6		0.0678168	0.00141425
		12.6898	98957.2		0.0719117	0.00140011
		12.6939	98937.8		0.0760066	0.00134861
		12.698	98902.2		0.0801015	0.0016012
		12.7021	98870.7		0.0841964	0.00169919
		12.7062	98850.5		0.0882912	0.00174361
		12.7103	98799.8		0.0923861	0.00176126
		12.7144	98728.3		0.096481	0.00172185
		12.7185	98675.8		0.100576	0.00168244
		12.7226	98629.4		0.104671	0.00161088
		12.7267	98572.7		0.108766	0.0015146
		12.7308	98503.8		0.112861	0.00131352
		12.7349	98433.5		0.116955	0.00133048
		12.739	98362.2		0.12105	0.00131692
		12.7431	98284.8		0.125145	0.00130337
		12.7472	98207.8		0.12924	0.00119713
		12.7513	98123.3		0.133335	0.00119053
		12.7554	98041		0.13743	0.00146324
		12.7595	97967.7		0.141525	0.00156362
		12.7636	97890.5		0.14562	0.00158806
		12.7676	97812.1		0.149715	0.00158445
		12.7717	97732.8		0.15381	0.00158084
		12.7758	97649.7		0.157904	0.00153424
		12.7799	97581.2		0.161999	0.00147281
		12.784	97521.6		0.166094	0.00152348
		12.7881	97443.3		0.170189	0.00152802
		12.7922	97358.2		0.174284	0.0014573
		12.7963	97259.4		0.178379	0.00138659
		12.8004	97132.5		0.182474	0.00152064
		12.8045	97015.3		0.186569	0.00157318
		12.8086	96919		0.190664	0.00162572
		12.8127	96808.5		0.194758	0.00161775
		12.8168	96692		0.198853	0.00160978
		12.8209	96582.3		0.202948	0.00158067
		12.825	96479		0.207043	0.00135959
		12.8291	96369.5		0.211138	0.00132333
		12.8332	96225.6		0.215233	0.00159052
		12.8373	96089.5		0.219328	0.00163995
		12.8414	95956.5		0.223423	0.00164014
		12.8454	95801		0.227518	0.00154213
		12.8495	95667.6		0.231612	0.00144412
		12.8536	95539.3		0.235707	0.001308
		12.8577	95385		0.239802	0.0014048
		12.8618	95217.1		0.243897	0.00142366
		12.8659	95056		0.247992	0.00137505
		12.87	94910		0.252087	0.00132644
		12.8741	94766.7		0.256182	0.00139441
		12.8782	94636.1		0.260277	0.00139778
		12.8823	94489.6		0.264372	0.00140114
		12.8864	94296.1		0.268467	0.00160361
		12.8905	94129.8		0.272561	0.00159944
		12.8946	93972.3		0.276656	0.00159527
		12.8987	93794.4		0.280751	0.0015487
		12.9028	93638.9		0.284846	0.00143751
		12.9069	93490		0.288941	0.00156529
		12.911	93321.4		0.293036	0.00160102
		12.9151	93114		0.297131	0.0015928
		12.9192	92900.2		0.301226	0.00158459
		12.9233	92718		0.305321	0.0015686
		12.9273	92518		0.309415	0.00160177
		12.9314	92295.8		0.31351	0.00174479
		12.9355	92108.6		0.317605	0.0017767
		12.9396	91918.1		0.3217	0.00178556
		12.9437	91714.7		0.325795	0.00174932
		15.9207	22882.2		0.32989	0.00171307
		15.9248	22881.3		0.333985	0.00154182
		15.9289	22923.4		0.33808	0.00143064
		15.933	22980.9		0.342175	0.00155842
		15.9371	22993.8		0.346269	0.00161532
		15.9412	23009.3		0.350364	0.00161425
		15.9453	23043.9		0.354459	0.00150329
		15.9494	23076.8		0.358554	0.00139233
		15.9535	23103.5		0.362649	0.00146288
		15.9576	23111.9		0.366744	0.00149487
		15.9617	23120.1		0.370839	0.00152685
		15.9658	23133.8		0.374934	0.00164971
		15.9699	23138.2		0.379029	0.00176766
		15.9739	23153.9		0.383123	0.0018233
		15.978	23179.7		0.387218	0.00180539
		15.9821	23207.2		0.391313	0.00178747
		15.9862	23252.9		0.395408	0.00172107
		15.9903	23304.9		0.399503	0.00179424
		15.9944	23337.6		0.403598	0.00178439
		15.9985	23363.9		0.407693	0.00177455
		16.0026	23391.8		0.411788	0.00173914
		16.0067	23407.9		0.415883	0.00161298
		16.0108	23432.3		0.419978	0.00153654
		16.0149	23452.2		0.424072	0.00160457
		16.019	23462.6		0.428167	0.00167645
		16.0231	23474.5		0.432262	0.00168788
		16.0272	23480.7		0.436357	0.00169931
		16.0313	23494.2		0.440452	0.00170261
		16.0354	23515.7		0.444547	0.0017059
		16.0395	23548.5		0.448642	0.0017092
		16.0436	23572.4		0.452737	0.00175992
		16.0477	23585		0.456832	0.00181064
		16.0517	23610.5		0.460926	0.00182637
		16.0558	23633		0.465021	0.00183339
		16.0599	23652.4		0.469116	0.00182856
		16.064	23677.8		0.473211	0.00182373
		16.0681	23705.8		0.477306	0.00177723
		16.0722	23729.6		0.481401	0.00152126
		16.0763	23743.2		0.485496	0.00144514
		16.0804	23760.2		0.489591	0.00160031
		16.0845	23779.8		0.493686	0.00163225
		16.0886	23788.6		0.49778	0.00166418
		16.0927	23788.6		0.501875	0.00176714
		16.0968	23791.4		0.50597	0.00179101
		16.1009	23798.7		0.510065	0.00180149
		16.105	23799.3		0.51416	0.00176476
		16.1091	23795.5		0.518255	0.00172802
		16.1132	23785		0.52235	0.00164408
		16.1173	23778.6		0.526445	0.00158773
		16.1214	23782.1		0.53054	0.00183003
		16.1255	23789.8		0.534635	0.00188451
		16.1296	23799.2		0.538729	0.00186729
		16.1336	23797.9		0.542824	0.00185008
		16.1377	23818.8		0.546919	0.0017038
		16.1418	23838.8		0.551014	0.00172204
		16.1459	23854		0.555109	0.00183506
		16.15	23884.8		0.559204	0.00192061
		16.1541	23883.5		0.563299	0.00194758
		16.1582	23868.5		0.567394	0.0019403
		16.1623	23871.7		0.571489	0.00193301
		16.1664	23887		0.575583	0.00193133
		16.1705	23895.9		0.579678	0.00188485
		16.1746	23872.4		0.583773	0.00187318
		16.1787	23852.7		0.587868	0.00186151
		16.1828	23867.1		0.591963	0.00175023
		16.1869	23885.7		0.596058	0.00184315
		16.191	23879.7		0.600153	0.00191876
		16.1951	23871.1		0.604248	0.0019333
		16.1992	23881.1		0.608343	0.00194784
		16.2033	23881.6		0.612437	0.00199598
		16.2074	23866.7		0.616532	0.00199175
		16.2115	23855.5		0.620627	0.00198751
		16.2155	23854		0.624722	0.00175181
		16.2196	23863.3		0.628817	0.00158048
		16.2237	23845.3		0.632912	0.00187297
		16.2278	23811.9		0.637007	0.00193104
		16.2319	23794.7		0.641102	0.00198423
		16.236	23759.2		0.645197	0.00199004
		16.2401	23723.5		0.649291	0.00192477
		16.2442	23699.9		0.653386	0.0018595
		16.2483	23682.1		0.657481	0.00181301
		16.2524	23692.3		0.661576	0.00185621
		16.2565	23699.7		0.665671	0.00185204
		16.2606	23698		0.669766	0.00184787
		16.2647	23694		0.673861	0.00182377
		16.2688	23674.1		0.677956	0.00179966
		16.2729	23632.1		0.682051	0.0017381
		16.277	23612.4		0.686146	0.00175651
		16.2811	23629.6		0.69024	0.00179464
		16.2852	23643.8		0.694335	0.00172621
		16.2893	23640.9		0.69843	0.00165778
		16.2933	23466.7		0.702525	0.00151534
					0.70662	0.00157865
					0.710715	0.00165166
					0.71481	0.00168495
					0.718905	0.00171825
					0.723	0.00182364
					0.727094	0.00192904
					0.731189	0.0019336
					0.735284	0.00192385
					0.739379	0.00191411
					0.743474	0.00189558
					0.747569	0.00187706
					0.751664	0.0018044
					0.755759	0.00177269
					0.759854	0.00182586
					0.763948	0.00183786
					0.768043	0.00182929
					0.772138	0.00182071
					0.776233	0.00174435
					0.780328	0.00181247
					0.784423	0.00182823
					0.788518	0.001844
					0.792613	0.00185238
					0.796708	0.00193534
					0.800803	0.00201346
					0.804897	0.00203169
					0.808992	0.00203752
					0.813087	0.00197979
					0.817182	0.00192206
					0.821277	0.0019403
					0.825372	0.00194984
					0.829467	0.00195253
					0.833562	0.00195522
					0.837657	0.00193795
					0.841751	0.00192069
					0.845846	0.00185051
					0.849941	0.00187496
					0.854036	0.0018627
					0.858131	0.00185043
					0.862226	0.00186867
					0.866321	0.00183707
					0.870416	0.00180548
					0.874511	0.00179385
					0.878605	0.00186687
					0.8827	0.00190005
					0.886795	0.00187099
					0.89089	0.00184193
					0.894985	0.00184533
					0.89908	0.00197447
					0.903175	0.00199951
					0.90727	0.00196389
					0.911365	0.00192827
					0.91546	0.00194652
					0.919554	0.00193735
					0.923649	0.00192819
					0.927744	0.00190154
					0.931839	0.00186999
					0.935934	0.00170381
					0.940029	0.00179936
					0.944124	0.00179393
					0.948219	0.0017885
					0.952314	0.001847
					0.956408	0.00215901
					0.960503	0.00215735
					0.964598	0.00215568
					0.968693	0.00213531
					0.972788	0.00211494
					0.976883	0.00197617
					0.980978	0.00170525
					0.985073	0.00172847
					0.989168	0.00192873
					0.993262	0.00202553
					0.997357	0.00192848
					1.00145	0.00183142
					1.00555	0.00178991
					1.00964	0.00197266
					1.01374	0.00199467
					1.01783	0.00200106
					1.02193	0.00194106
					1.02602	0.00188106
					1.03012	0.00176486
					1.03421	0.00179317
					1.03831	0.00191597
					1.0424	0.00197914
					1.0465	0.00200241
					1.05059	0.0019458
					1.05469	0.00188919
					1.05878	0.00155888
					1.06288	0.00168167
					1.06697	0.00185197
					1.07107	0.00190892
					1.07516	0.00196587
					1.07926	0.00198971
					1.08335	0.00197275
					1.08744	0.0019558
					1.09154	0.0019815
					1.09563	0.00200721
					1.09973	0.0020754
					1.10382	0.00209863
					1.10792	0.00210439
					1.11201	0.00210141
					1.11611	0.00209844
					1.1202	0.00179783
					1.1243	0.00186218
					1.12839	0.00189233
					1.13249	0.00192248
					1.13658	0.00201533
					1.14068	0.00202548
					1.14477	0.00202784
					1.14887	0.00198843
					1.15296	0.00194903
					1.15706	0.00198029
					1.16115	0.00197453
					1.16525	0.00196877
					1.16934	0.00178253
					1.17344	0.00178607
					1.17753	0.00200845
					1.18163	0.00198997
					1.18572	0.00197148
					1.18982	0.00189876
					1.19391	0.00185209
					1.19801	0.00171099
					1.2021	0.00165451
					1.2062	0.00182735
					1.21029	0.00186675
					1.21439	0.00188188
					1.21848	0.00184372
					1.22258	0.00180557
					1.22667	0.00180139
					1.23077	0.00179722
					1.23486	0.00188779
					1.23896	0.00191975
					1.24305	0.00193484
					1.24715	0.00188926
					1.25124	0.00184369
					1.25534	0.00176223
					1.25943	0.00170072
					1.26353	0.00163921
					1.26762	0.00160281
					1.27172	0.00168948
					1.27581	0.00171326
					1.2799	0.00166705
					1.284	0.00162085
					1.28809	0.00161414
					1.29219	0.00156267
					1.29628	0.00156099
					1.30038	0.0015942
					1.30447	0.001595
					1.30857	0.00159208
					1.31266	0.00158915
					1.31676	0.0015501
					1.32085	0.00151104
					1.32495	0.00154919
					1.32904	0.00159238
					1.33314	0.00161065
					1.33723	0.00162892
					1.34133	0.00163411
					1.34542	0.00163151
					1.34952	0.00162891
					1.35361	0.00168079
					1.35771	0.00168465
					1.3618	0.00159363
					1.3659	0.00150261
					1.36999	0.00149091
					1.37409	0.00147922
					1.37818	0.00143766
					1.38228	0.00140046
					1.38637	0.00136327
					1.39047	0.00127307
					1.39456	0.00141113
					1.39866	0.0015887
					1.40275	0.00171419
					1.40685	0.00173621
					1.41094	0.00171398
					1.41504	0.00169175
					1.41913	0.00162275
					1.42323	0.00155374
					1.42732	0.00146754
					1.43142	0.00143215
					1.43551	0.00139676
					1.43961	0.00131286
					1.4437	0.00130366
					1.4478	0.00129446
					1.45189	0.0013376
					1.45599	0.00141445
					1.46008	0.00143583
					1.46418	0.00139585
					1.46827	0.00135588
					1.47236	0.00142889
					1.47646	0.00149454
					1.48055	0.00147419
					1.48465	0.00145383
					1.48874	0.00108309
					1.49284	0.000922082
					1.49693	0.00101507
					1.50103	0.00120786
					1.50512	0.00128584
					1.50922	0.00132413
					1.51331	0.00134234
					1.51741	0.00131572
					1.5215	0.00128911
					1.5256	0.00127747
					1.52969	0.00148021
					1.53379	0.00145418
					1.53788	0.00142815
					1.54198	0.00136533
					1.54607	0.0011595
					1.55017	0.00117268
					1.55426	0.00122587
					1.55836	0.00119553
					1.56245	0.00116518
					1.56655	0.0010863
					1.57064	0.000989793
					1.57474	0.00105807
					1.57883	0.00104946
					1.58293	0.00104085
					1.58702	0.00100298
					1.59112	0.000981387
					1.59521	0.000974729
					1.59931	0.000968071
					1.6034	0.000926522
					1.6075	0.00096222
					1.61159	0.000946846
					1.61569	0.000931473
					1.61978	0.000865028
					1.62388	0.000963001
					1.62797	0.000949473
					1.63207	0.000935945
					1.63616	0.000868196
					1.64026	0.000876475
					1.64435	0.000939619
					1.64845	0.00100276
					1.65254	0.00102598
					1.65664	0.00103429
					1.66073	0.0010527
					1.66482	0.000993643
					1.66892	0.000934586
					1.67301	0.000798391
					1.67711	0.000786634
					1.6812	0.000974413
					1.6853	0.00100138
					1.68939	0.0010128
					1.69349	0.00101764
					1.69758	0.0010105
					1.70168	0.00100336
					1.70577	0.000984244
					1.70987	0.00093771
					1.71396	0.00103081
					1.71806	0.00104155
					1.72215	0.00105228
					1.72625	0.00105558
					1.73034	0.00108386
					1.73444	0.00109086
					1.73853	0.00102742
					1.74263	0.000963983
					1.74672	0.000758158
					1.75082	0.000793823
					1.75491	0.000758485
					1.75901	0.000723146
					1.7631	0.000796234
					1.7672	0.000784562
					1.77129	0.00077289
					1.77539	0.000763763
					1.77948	0.000754635
					1.78358	0.00070316
					1.78767	0.00102085
					1.79177	0.000986619
					1.79586	0.000952392
					1.79996	0.000806194
					1.80405	0.00071957
					1.80815	0.000732931
					1.81224	0.000815897
					1.81634	0.00100376
					1.82043	0.00101079
					1.82453	0.00100723
					1.82862	0.00100367
					1.83272	0.000894804
					1.83681	0.000785937
					1.84091	0.000821713
					1.845	0.000831112
					1.84909	0.000725431
					1.85319	0.00061975
					1.85728	0.000777544
					1.86138	0.00082819
					1.86547	0.000835133
					1.86957	0.000698348
					1.87366	0.000561564
					1.87776	0.000749225
					1.88185	0.000797369
					1.88595	0.000798148
					1.89004	0.000765334
					1.89414	0.000732519
					1.89823	0.00064105
					1.90233	0.000524919
					1.90642	0.000767217
					1.91052	0.000775534
					1.91461	0.000766417
					1.91871	0.0007573
					1.9228	0.000650973
					1.9269	0.000723981
					1.93099	0.000777186
					1.93509	0.00079551
					1.93918	0.000798805
					1.94328	0.000782148
					1.94737	0.000765491
					1.95147	0.000728881
					1.95556	0.000562718
					1.95966	0.000575976
					1.96375	0.000599237
					1.96785	0.000602539
					1.97194	0.000605841
					1.97604	0.000674025
					1.98013	0.000687788
					1.98423	0.000688106
					1.98832	0.000490749
					1.99242	0.000293392
					1.99651	0.000371643
					2.00061	0.000424141
					2.0047	0.00044521
					2.0088	0.00046628
					2.01289	0.000543045
					2.01699	0.000561939
					2.02108	0.000580832
					2.02518	0.000653804
					2.02927	0.00066708
					2.03337	0.000636722
					2.03746	0.000606364
					2.04155	0.000542368
					2.04565	0.000520772
					2.04974	0.000474166
					2.05384	0.00039282
					2.05793	0.000480901
					2.06203	0.00057641
					2.06612	0.000569421
					2.07022	0.000562432
					2.07431	0.000548914
					2.07841	0.000636965
					2.0825	0.000662705
					2.0866	0.000688446
					2.09069	0.000676161
					2.09479	0.000663875
					2.09888	0.000638528
					2.10298	0.000617069
					2.10707	0.000715007
					2.11117	0.000735802
					2.11526	0.000756597
					2.11936	0.000725581
					2.12345	0.000694565
					2.12755	0.000626855
					2.13164	0.000625076
					2.13574	0.000623296
					2.13983	0.000502117
					2.14393	0.000590174
					2.14802	0.000618391
					2.15212	0.000646608
					2.15621	0.00065863
					2.16031	0.000660037
					2.1644	0.000575153
					2.1685	0.00049027
					2.17259	0.000438799
					2.17669	0.000467056
					2.18078	0.000505209
					2.18488	0.00066311
					2.18897	0.000771138
					2.19307	0.000761343
					2.19716	0.000751547
					2.20126	0.000721221
					2.20535	0.000584884
					2.20945	0.000528399
					2.21354	0.000516731
					2.21764	0.000505063
					2.22173	0.0004835
					2.22583	0.000521654
					2.22992	0.000547411
					2.23401	0.000541973
					2.23811	0.000536535
					2.2422	0.000465154
					2.2463	0.00041356
					2.25039	0.000361965
					2.25449	0.000280619
					2.25858	0.000353691
					2.26268	0.000456937
					2.26677	0.000564832
					2.27087	0.000598056
					2.27496	0.000543953
					2.27906	0.00048985
					2.28315	0.000488363
					2.28725	0.000516573
					2.29134	0.000519905
					2.29544	0.000523236
					2.29953	0.000710765
					2.30363	0.000672322
					2.30772	0.00063388
					2.31182	0.000526258
					2.31591	0.000484881
					2.32001	0.000498103
					2.3241	0.000488925
					2.3282	0.000479747
					2.33229	0.000328418
					2.33639	0.000247252
					2.34048	0.000544322
					2.34458	0.000572621
					2.34867	0.000508593
					2.35277	0.000444565
					2.35686	0.000288211
					2.36096	-7.23879e-06
					2.36505	0.000135598
					2.36915	0.000388147
					2.37324	0.000436259
					2.37734	0.000404666
					2.38143	0.000373073
					2.38553	0.000266692
					2.38962	0.00016031
					2.39372	0.000128756
					2.39781	0.000204352
					2.40191	0.000226348
					2.406	0.000222804
					2.4101	0.00021926
					2.41419	0.000190175
					2.41829	0.000178578
					2.42238	0.00039641
					2.42647	0.000451958
					2.43057	0.000507507
					2.43466	0.00055064
					2.43876	0.000548951
					2.44285	0.000547263
					2.44695	0.00046591
					2.45104	0.00040433
					2.45514	0.000357839
					2.45923	0.000499481
					2.46333	0.000550775
					2.46742	0.000568033
					2.47152	0.000451278
					2.47561	0.000334523
					2.47971	0.000340291
					2.4838	0.00034606
					2.4879	0.000354339
					2.49199	0.000671752
					2.49609	0.000662587
					2.50018	0.000653421
					2.50428	0.000611853
					2.50837	0.000602692
					2.51247	0.000593532
					2.51656	0.000576899
					2.52066	0.00057522
					2.52475	0.000359109
					2.52885	0.00023793
					2.53294	0.000231183
					2.53704	0.000349229
					2.54113	0.000447133
					2.54523	0.000475469
					2.54932	0.000527371
					2.55342	0.000523805
					2.55751	0.000520239
					2.56161	0.000518529
					2.5657	0.000516818
					2.5698	0.000335726
					2.57389	0.000348984
					2.57799	0.000331729
					2.58208	0.000314474
					2.58618	0.000224303
					2.59027	0.000212661
					2.59437	0.000201019
					2.59846	0.000149455
					2.60256	0.000122792
					2.60665	6.63423e-05
					2.61074	0.000284303
					2.61484	0.000382201
					2.61893	0.000480098
					2.62303	0.000401774
					2.62712	0.000323449
					2.63122	0.00014107
					2.63531	0.000169276
					2.63941	0.000197481
					2.6435	0.000195918
					2.6476	0.000246544
					2.65169	0.000254809
					2.65579	0.000241893
					2.65988	0.000228976
					2.66398	0.000290895
					2.66807	0.000289848
					2.67217	0.0002888
					2.67626	0.00036439
					2.68036	0.000396382
					2.68445	0.000428374
					2.68855	0.000490102
					2.69264	0.000513826
					2.69674	0.000355557
					2.70083	0.000197288
					2.70493	0.000250476
					2.70902	0.000423066
					2.71312	0.000507482
					2.71721	0.000482824
					2.72131	0.000458167
					2.7254	0.000366628
					2.7295	0.000305117
					2.73359	0.000243607
					2.73769	0.000225735
					2.74178	0.000207864
					2.74588	0.000128921
					2.74997	0.000232115
					2.75407	0.000424622
					2.75816	0.000517706
					2.76226	0.000498514
					2.76635	0.000479322
					2.77045	0.000422701
					2.77454	0.00019696
					2.77864	0.000359849
					2.78273	0.000371871
					2.78683	0.000365848
					2.79092	0.000359824
					2.79502	0.000290197
					2.79911	0.00022057
					2.8032	5.57135e-05
					2.8073	0.000218346
					2.81139	0.000241608
					2.81549	0.00026487
					2.81958	0.000320526
					2.82368	0.000317608
					2.82777	0.000314689
					2.83187	0.000442692
					2.83596	0.000449074
					2.84006	0.000438328
					2.84415	0.000427581
					2.84825	0.000420922
					2.85234	0.000389216
					2.85644	0.000133414
					2.86053	0.000146672
					2.86463	0.000143132
					2.86872	0.000139592
					2.87282	0.000101779
					2.87691	0.000190038
					2.88101	0.000165846
					2.8851	0.000141654
					2.8892	9.01115e-05
					2.89329	-6.11195e-05
					2.89739	-0.000212351
					2.90148	-0.000129384
					2.90558	-3.25917e-05
					2.90967	-2.36771e-05
					2.91377	-0.000139613
					2.91786	-0.000255548
					2.92196	-4.31242e-05
					2.92605	0.000239491
					2.93015	0.000198525
					2.93424	0.000157559
					2.93834	5.98744e-05
					2.94243	-1.15131e-05
					2.94653	-8.79948e-05
					2.95062	-9.46696e-05
					2.95472	-0.000101344
					2.95881	-0.000177906
					2.96291	-0.000363814
					2.967	-0.00018612
					2.9711	-0.000172223
					2.97519	-0.00016924
					2.97929	-0.000168594
					2.98338	-0.00017409
					2.98748	-0.000179586
					2.99157	-0.000216128
					2.99566	-0.000252671
					2.99976	-9.48179e-05
					3.00385	-1.42694e-05
					3.00795	-9.72895e-06
					3.01204	-1.07996e-05
					3.01614	-1.46758e-05
					3.02023	-1.8552e-05
					3.02433	-0.000120094
					3.02842	-0.000301023
					3.03252	-0.000422338
					3.03661	-0.000299539
					3.04071	-3.68902e-05
					3.0448	-4.60488e-05
					3.0489	-5.52074e-05
					3.05299	-0.000156606
					3.05709	-0.000163147
					3.06118	-0.000129986
					3.06528	-9.68255e-05
					3.06937	-9.59669e-05
					3.07347	-9.51082e-05
					3.07756	9.0117e-05
					3.08166	9.22307e-05
					3.08575	9.43444e-05
					3.08985	0.000111908
					3.09394	0.000105485
					3.09804	9.90629e-05
					3.10213	3.76336e-05
					3.10623	-0.000113658
					3.11032	-0.000184728
					3.11442	-8.3095e-05
					3.11851	-8.16694e-05
					3.12261	-0.000111801
					3.1267	-0.000141934
					3.1308	-0.000158575
					3.13489	-0.000175217
					3.13899	-0.000181867
					3.14308	-0.000128776
					3.14718	-9.29883e-05
					3.15127	-5.72007e-05
					3.15537	-3.02556e-05
					3.15946	-5.12377e-05
					3.16356	-7.22197e-05
					3.16765	-2.41491e-05
					3.17175	7.83339e-06
					3.17584	-1.56706e-05
					3.17993	-3.91746e-05
					3.18403	-6.55223e-05
					3.18812	2.23821e-05
					3.19222	2.19221e-05
					3.19631	1.95925e-05
					3.20041	1.7263e-05
					3.2045	2.11987e-05
					3.2086	1.6728e-05
					3.21269	1.22572e-05
					3.21679	9.52232e-05
					3.22088	0.000133491
					3.22498	0.000124954
					3.22907	0.000116418
					3.23317	7.36064e-05
					3.23726	7.18963e-05
					3.24136	4.53211e-05
					3.24545	8.60217e-05
					3.24955	0.000103027
					3.25364	8.5771e-05
					3.25774	6.85149e-05
					3.26183	6.68354e-05
					3.26593	9.51285e-05
					3.27002	0.00010965
					3.27412	8.49705e-05
					3.27821	6.02908e-05
					3.28231	0.000118373
					3.2864	0.000116712
					3.2905	-3.45904e-05
					3.29459	-0.000185893
					3.29869	-8.76828e-05
					3.30278	0.000134699
					3.30688	0.000103158
					3.31097	7.1616e-05
					3.31507	-4.83836e-06
					3.31916	6.33904e-05
					3.32326	0.000111509
					3.32735	0.000159627
					3.33145	0.000129944
					3.33554	0.000100261
					3.33964	3.01139e-05
					3.34373	0.000147915
					3.34783	0.000173591
					3.35192	0.000118372
					3.35602	6.31517e-05
					3.36011	-0.000113029
					3.36421	-3.97959e-05
					3.3683	1.83104e-05
					3.37239	7.64167e-05
					3.37649	5.79179e-05
					3.38058	3.94191e-05
					3.38468	-2.32514e-05
					3.38877	4.85297e-05
					3.39287	7.4885e-05
					3.39696	-3.99333e-05
					3.40106	-0.000154752
					3.40515	-9.40987e-05
					3.40925	-9.20099e-05
					3.41334	-8.9921e-05
					3.41744	0.000117524
					3.42153	0.000109671
					3.42563	0.000101817
					3.42972	6.28278e-05
					3.43382	8.60599e-05
					3.43791	7.44019e-05
					3.44201	6.27438e-05
					3.4461	6.30624e-06
					3.4502	0.000134085
					3.45429	0.000167939
					3.45839	0.000165996
					3.46248	0.000164053
					3.46658	0.000102545
					3.47067	0.00012697
					3.47477	0.000134572
					3.47886	4.54193e-05
					3.48296	-4.37335e-05
					3.48705	-0.000125219
					3.49115	-7.20283e-05
					3.49524	-2.88954e-05
					3.49934	2.67739e-05
					3.50343	8.24432e-05
					3.50753	8.0792e-05
					3.51162	4.67022e-05
					3.51572	1.26125e-05
					3.51981	-8.37793e-05
					3.52391	9.14503e-06
					3.528	0.000117202
					3.5321	0.000120589
					3.53619	0.000203555
					3.54029	0.000198155
					3.54438	0.000192755
					3.54848	0.000158655
					3.55257	0.000102235
					3.55667	8.29829e-05
					3.56076	6.37313e-05
					3.56485	-0.000341281
					3.56895	-5.91493e-05
					3.57304	0.000107437
					3.57714	0.000183655
					3.58123	0.000195983
					3.58533	0.000181391
					3.58942	0.000166798
					3.59352	0.000208745
					3.59761	0.000192725
					3.60171	0.000176704
					3.6058	0.000150222
					3.6099	0.000111734
					3.61399	7.32454e-05
					3.61809	-1.4414e-05
					3.62218	-4.35252e-05
					3.62628	-7.26363e-05
					3.63037	-3.44826e-05
					3.63447	2.11846e-05
					3.63856	4.69389e-05
					3.64266	5.77367e-05
					3.64675	6.85345e-05
					3.65085	0.000126605
					3.65494	8.44171e-05
					3.65904	4.22294e-05
					3.66313	-9.26774e-05
					3.66723	-5.70099e-05
					3.67132	-2.13424e-05
					3.67542	1.18813e-05
					3.67951	3.01726e-05
					3.68361	4.8464e-05
					3.6877	5.29934e-05
					3.6918	2.32572e-05
					3.69589	-6.47897e-06
					3.69999	0.000141508
					3.70408	0.000182142
					3.70818	0.000156436
					3.71227	0.00013073
					3.71637	5.99216e-05
					3.72046	-0.000146059
					3.72456	8.62817e-05
					3.72865	0.000349003
					3.73275	0.000364123
					3.73684	0.000366453
					3.74094	0.000264535
					3.74503	0.000162617
					3.74913	1.6542e-05
					3.75322	7.84237e-05
					3.75731	0.000102287
					3.76141	9.09297e-05
					3.7655	7.95725e-05
					3.7696	3.80598e-05
					3.77369	4.63603e-05
					3.77779	5.46607e-05
					3.78188	0.000109068
					3.78598	0.000114252
					3.79007	6.11653e-05
					3.79417	8.0782e-06
					3.79826	9.10443e-05
					3.80236	8.19103e-05
					3.80645	7.27764e-05
					3.81055	4.12315e-05
					3.81464	5.95443e-05
					3.81874	0.000277289
					3.82283	0.000405068
					3.82693	0.000348546
					3.83102	0.000292025
					3.83512	0.000145742
					3.83921	-4.0233e-05
					3.84331	7.2608e-05
					3.8474	0.000132017
					3.8515	0.000147174
					3.85559	0.000162331
					3.85969	0.000290413
					3.86378	0.000258751
					3.86788	0.000227089
					3.87197	0.000135657
					3.87607	0.000133978
					3.88016	0.000152316
					3.88426	0.000250219
					3.88835	0.000328413
					3.89245	0.000324855
					3.89654	0.000321296
					3.90064	0.00026852
					3.90473	0.000236903
					3.90883	0.000205285
					3.91292	0.000158793
					3.91702	0.000137158
					3.92111	0.000115523
					3.92521	0.000131372
					3.9293	0.000136067
					3.9334	0.000140762
					3.93749	0.000303342
					3.94158	0.00031652
					3.94568	0.000292395
					3.94977	0.000268269
					3.95387	8.21924e-05
					3.95796	0.000117871
					3.96206	0.00015355
					3.96615	0.00016208
					3.97025	0.000183388
					3.97434	0.000165182
					3.97844	0.000146975
					3.98253	9.53201e-05
					3.98663	0.000308122
					3.99072	0.000259672
					3.99482	0.000211221
					3.99891	8.87069e-05
					4.00301	0.00019159
					4.0071	0.000354456
					4.0112	0.000387631
					4.01529	0.000386011
					4.01939	0.000384392
					4.02348	0.000392635
					4.02758	0.000400877
					4.03167	0.000409156
					4.03577	0.000426794
					4.03986	0.000430424
					4.04396	0.000369098
					4.04805	0.000307772
					4.05215	0.000301065
					4.05624	0.000294358
					4.06034	0.000183039
					4.06443	0.000186339
					4.06853	0.000329239
					4.07262	0.000326283
					4.07672	0.000323327
					4.08081	0.000314089
					4.08491	0.000113243
					4.089	9.42626e-05
					4.0931	7.5282e-05
					4.09719	0.000260356
					4.10129	0.00034213
					4.10538	0.000423905
					4.10948	0.000400986
					4.11357	0.000378067
					4.11767	0.000194597
					4.12176	0.000113067
					4.12586	0.000151226
					4.12995	0.000189385
					4.13404	0.000206409
					4.13814	0.000202863
					4.14223	0.000199318
					4.14633	0.00025764
					4.15042	0.000335635
					4.15452	0.000363841
					4.15861	0.000367089
					4.16271	0.000258198
					4.1668	0.000149306
					4.1709	0.000112773
					4.17499	0.000104873
					4.17909	9.69731e-05
					4.18318	6.28683e-05
					4.18728	0.000195788
					4.19137	0.000253912
					4.19547	0.000234794
					4.19956	0.000215676
					4.20366	0.000218975
					4.20775	0.000214802
					4.21185	0.000210628
					4.21594	0.000164074
					4.22004	0.000122654
					4.22413	0.000168285
					4.22823	0.000213915
					4.23232	0.000267006
					4.23642	0.000281584
					4.24051	0.000207053
					4.24461	0.000132522
					4.2487	-6.86122e-05
					4.2528	2.06684e-05
					4.25689	4.57563e-05
					4.26099	7.08443e-05
					4.26508	8.90814e-05
					4.26918	0.000192122
					4.27327	0.000250352
					4.27737	0.000202534
					4.28146	0.000154716
					4.28556	5.58892e-05
					4.28965	5.54032e-05
					4.29375	5.30765e-05
					4.29784	5.07498e-05
					4.30194	-7.06122e-05
					4.30603	-9.71874e-05
					4.31013	-2.16031e-05
					4.31422	5.39812e-05
					4.31832	5.23018e-05
					4.32241	0.000155354
					4.3265	0.000124943
					4.3306	9.45315e-05
					4.33469	-1.44456e-05
					4.33879	-0.000309895
					4.34288	-0.000260541
					4.34698	-0.000255395
					4.35107	-0.00025025
					4.35517	-0.000137301
					4.35926	-0.000138981
					4.36336	-0.000180532
					4.36745	-0.000136079
					4.37155	-0.000118451
					4.37564	-0.000110479
					4.37974	-0.000107334
					4.38383	-0.000118939
					4.38793	-0.000130544
					4.39202	-6.0003e-05
					4.39612	-3.05481e-05
					4.40021	-1.0932e-06
					4.40431	2.79717e-06
					4.4084	-2.16261e-05
					4.4125	-4.60494e-05
					4.41659	-3.78031e-05
					4.42069	-6.47418e-06
					4.42478	-2.96712e-05
					4.42888	-5.28683e-05
					4.43297	-5.45478e-05
					4.43707	-0.000127892
					4.44116	-0.000201235
					4.44526	-0.000348614
					4.44935	-0.000365299
					4.45345	-0.0002698
					4.45754	-0.000230312
					4.46164	-0.000190823
					4.46573	-2.8191e-05
					4.46983	1.50988e-05
					4.47392	-2.73478e-07
					4.47802	-1.56457e-05
					4.48211	-8.95786e-05
					4.48621	4.81581e-05
					4.4903	0.000127546
					4.4944	0.000165157
					4.49849	0.000175617
					4.50259	0.000140104
					4.50668	0.000104592
					4.51078	4.31631e-05
					4.51487	5.45726e-05
					4.51896	5.38252e-05
					4.52306	5.00383e-05
					4.52715	4.62514e-05
					4.53125	-0.000104803
					4.53534	-0.000136314
					4.53944	-6.20388e-05
					4.54353	-3.19427e-05
					4.54763	-1.84668e-06
					4.55172	1.63904e-05
					4.55582	3.27864e-05
					4.55991	3.70281e-05
					4.56401	3.58454e-05
					4.5681	3.46628e-05
					4.5722	0.000102691
					4.57629	0.000103548
					4.58039	9.06718e-05
					4.58448	7.77956e-05
					4.58858	5.11866e-05
					4.59267	8.43096e-05
					4.59677	9.74903e-05
					4.60086	-1.12795e-05
					4.60496	-0.000120049
					4.60905	-7.81174e-05
					4.61315	-8.16787e-05
					4.61724	-8.52399e-05
					4.62134	-7.57018e-05
					4.62543	-8.29904e-05
					4.62953	-9.0279e-05
					4.63362	-5.69849e-05
					4.63772	1.60229e-05
					4.64181	9.4316e-05
					4.64591	0.000218375
					4.65	0.000270866
					4.6541	0.000283824
					4.65819	0.000242108
					4.66229	0.000200393
					4.66638	0.000167514
					4.67048	0.000134636
					4.67457	4.56631e-05
					4.67867	-7.55159e-05
					4.68276	-0.000108977
					4.68686	-0.000142439
					4.69095	-0.000215183
					4.69505	-0.000120883
					4.69914	-0.000115708
					4.70323	-0.000110534
					4.70733	-5.71528e-05
					4.71142	0.000150292
					4.71552	0.000173652
					4.71961	0.000174437
					4.72371	0.00015405
					4.7278	0.000133663
					4.7319	0.000171817
					4.73599	0.000284872
					4.74009	0.000265101
					4.74418	0.000245331
					4.74828	0.000175105
					4.75237	0.000203301
					4.75647	0.000229083
					4.76056	0.000254864
					4.76466	0.000225743
					4.76875	0.000196622
					4.77285	0.00011026
					4.77694	0.000143444
					4.78104	0.00019658
					4.78513	0.000249716
					4.78923	0.000322999
					4.79332	0.0003456
					4.79742	0.000349238
					4.80151	0.000352875
					4.80561	0.000450791
					4.8097	0.000469639
					4.8138	0.000477585
					4.81789	0.000470701
					4.82199	0.000463817
					4.82608	0.000347617
					4.83018	0.000266211
					4.83427	0.000377892
					4.83837	0.000426587
					4.84246	0.000325616
					4.84656	0.000224645
					4.85065	0.00031259
					4.85475	0.000313402
					4.85884	0.000314214
					4.86294	0.000322508
					4.86703	0.000288422
					4.87113	0.000254337
					4.87522	0.000472115
					4.87932	0.000512744
					4.88341	0.000522292
					4.88751	0.000495047
					4.8916	0.000467801
					4.89569	0.000403761
					4.89979	0.000392123
					4.90388	0.000522567
					4.90798	0.000524641
					4.91207	0.000526715
					4.91617	0.00052878
					4.92026	0.000507745
					4.92436	0.00048671
					4.92845	0.00034057
					4.93255	0.000433494
					4.93664	0.000506632
					4.94074	0.00052487
					4.94483	0.000540664
					4.94893	0.000525303
					4.95302	0.000509942
					4.95712	0.000403461
					4.96121	0.000287195
					4.96531	0.000315391
					4.9694	0.000336154
					4.9735	0.000323258
					4.97759	0.000310363
					4.98169	0.00034366
					4.98578	0.000426626
					4.98988	0.000465
					4.99397	0.000490688
					4.99807	0.000470281
					5.00216	0.000449874
					5.00626	0.000448134
					5.01035	0.000446394
					5.01445	0.00040476
					5.01854	0.000273622
					5.02264	0.000293133
					5.02673	0.000226025
					5.03083	0.000158916
					5.03492	0.000202319
					5.03902	0.000409764
					5.04311	0.000476655
					5.04721	0.000500534
					5.0513	0.000524412
					5.0554	0.000520236
					5.05949	0.00051606
					5.06359	0.000504403
					5.06768	0.000482807
					5.07178	0.000361462
					5.07587	0.000330127
					5.07997	0.000637155
					5.08406	0.000670508
					5.08815	0.000683877
					5.09225	0.000684662
					5.09634	0.000680458
					5.10044	0.000676253
					5.10453	0.000667059
					5.10863	0.000530842
					5.11272	0.000564017
					5.11682	0.000664568
					5.12091	0.00076512
					5.12501	0.000747233
					5.1291	0.000729346
					5.1332	0.000650431
					5.13729	0.00061877
					5.14139	0.000647191
					5.14548	0.000809823
					5.14958	0.000765771
					5.15367	0.000721718
					5.15777	0.000605372
					5.16186	0.000593925
					5.16596	0.000602139
					5.17005	0.000610354
					5.17415	0.000683362
					5.17824	0.000716654
					5.18234	0.000788519
					5.18643	0.000814893
					5.19053	0.000841266
					5.19462	0.000847639
					5.19872	0.000849328
					5.20281	0.000784604
					5.20691	0.00071988
					5.211	0.000409065
					5.2151	0.000437591
					5.21919	0.000555384
					5.22329	0.000578586
					5.22738	0.000561906
					5.23148	0.000545226
					5.23557	0.000488663
					5.23967	0.000437192
					5.24376	0.000600091
					5.24786	0.000585292
					5.25195	0.000570493
					5.25605	0.00050523
					5.26014	0.000488613
					5.26424	0.000561764
					5.26833	0.00062113
					5.27243	0.000646222
					5.27652	0.000645481
					5.28061	0.000644739
					5.28471	0.000695389
					5.2888	0.00071491
					5.2929	0.000716332
					5.29699	0.000698776
					5.30109	0.00068122
					5.30518	0.000679477
					5.30928	0.000677734
					5.31337	0.000566514
					5.31747	0.000604703
					5.32156	0.000642892
					5.32566	0.000701041
					5.32975	0.000766676
					5.33385	0.000832311
					5.33794	0.000900435
					5.34204	0.000943561
					5.34613	0.000954264
					5.35023	0.000826829
					5.35432	0.000699394
					5.35842	0.000592862
					5.36251	0.00053128
					5.36661	0.000439976
					5.3707	0.00070767
					5.3748	0.000775696
					5.37889	0.000843722
					5.38299	0.000847038
					5.38708	0.000827905
					5.39118	0.000808773
					5.39527	0.000772194
					5.39937	0.000735615
					5.40346	0.000774118
					5.40756	0.000956642
					5.41165	0.0010321
					5.41575	0.000966918
					5.41984	0.000901735
					5.42394	0.000885089
					5.42803	0.000887111
					5.43213	0.000873556
					5.43622	0.000860002
					5.44032	0.000768697
					5.44441	0.000916607
					5.44851	0.000954786
					5.4526	0.000992964
					5.4567	0.00112101
					5.46079	0.00117162
					5.46488	0.00109853
					5.46898	0.00102544
					5.47307	0.000869929
					5.47717	0.000818542
					5.48126	0.0010708
					5.48536	0.00110407
					5.48945	0.00108
					5.49355	0.00105592
					5.49764	0.00100442
					5.50174	0.00104257
					5.50583	0.0010409
					5.50993	0.00103674
					5.51402	0.00103258
					5.51812	0.000906283
					5.52221	0.000914612
					5.52631	0.000905494
					5.5304	0.000896376
					5.5345	0.00107395
					5.53859	0.00107915
					5.54269	0.00107906
					5.54678	0.00107897
					5.55088	0.00106484
					5.55497	0.00105072
					5.55907	0.00101911
					5.56316	0.00114222
					5.56726	0.00121772
					5.57135	0.00121009
					5.57545	0.00120246
					5.57954	0.00116524
					5.58364	0.00113358
					5.58773	0.00105722
					5.59183	0.00103561
					5.59592	0.000964125
					5.60002	0.000892641
					5.60411	0.000831281
					5.60821	0.00107358
					5.6123	0.00106325
					5.6164	0.00105293
					5.62049	0.00101885
					5.62459	0.000837793
					5.62868	0.0010552
					5.63278	0.00115576
					5.63687	0.00116536
					5.64097	0.00115059
					5.64506	0.00113581
					5.64916	0.00109666
					5.65325	0.000975479
					5.65734	0.00106852
					5.66144	0.00106684
					5.66553	0.00104766
					5.66963	0.00102848
					5.67372	0.00093718
					5.67782	0.000995413
					5.68191	0.000996837
					5.68601	0.00097118
					5.6901	0.000945522
					5.6942	0.000928829
					5.69829	0.000912135
					5.70239	0.000865586
					5.70648	0.000819037
					5.71058	0.00072264
					5.71467	0.00072594
					5.71877	0.000868887
					5.72286	0.00100178
					5.72696	0.0010001
					5.73105	0.000990953
					5.73515	0.000981804
					5.73924	0.00100503
					5.74334	0.00101083
					5.74743	0.00101662
					5.75153	0.00102118
					5.75562	0.00100889
					5.75972	0.000996604
					5.76381	0.000855384
					5.76791	0.000893538
					5.772	0.00091187
					5.7761	0.000923889
					5.78019	0.000877972
					5.78429	0.000832056
					5.78838	0.000910043
					5.79248	0.000893413
					5.79657	0.000876784
					5.80067	0.000835263
					5.80476	0.000908363
					5.80886	0.000941572
					5.81295	0.000942468
					5.81705	0.000943364
					5.82114	0.00112093
					5.82524	0.00125391
					5.82933	0.00125223
					5.83343	0.00123308
					5.83752	0.00121393
					5.84162	0.0011525
					5.84571	0.00118072
					5.8498	0.00118403
					5.8539	0.00113742
					5.85799	0.00109082
					5.86209	0.000944741
					5.86618	0.000838295
					5.87028	0.000861622
					5.87437	0.000944588
					5.87847	0.00100026
					5.88256	0.00100981
					5.88666	0.00101935
					5.89075	0.00108873
					5.89485	0.00111628
					5.89894	0.00103205
					5.90304	0.000947826
					5.90713	0.000933711
					5.91123	0.000919597
					5.91532	0.0010175
					5.91942	0.0010333
					5.92351	0.00104036
					5.92761	0.00104742
					5.9317	0.0010458
					5.9358	0.0010715
					5.93989	0.00105613
					5.94399	0.00104076
					5.94808	0.00104596
					5.95218	0.00103841
					5.95627	0.00103086
					5.96037	0.00105654
					5.96446	0.00108221
					5.96856	0.00115522
					5.97265	0.00111863
					5.97675	0.00108203
					5.98084	0.000985714
					5.98494	0.00103891
					5.98903	0.00105957
					5.99313	0.00104908
					5.99722	0.00103859
					6.00132	0.000832767
					6.00541	0.000965717
					6.00951	0.00101758
					6.0136	0.00103149
					6.0177	0.0010454
					6.02179	0.00105368
					6.02589	0.00104453
					6.02998	0.00103539
					6.03407	0.000941438
					6.03817	0.000847487
					6.04226	0.000805974
					6.04636	0.000901604
					6.05045	0.000997235
					6.05455	0.00118974
					6.05864	0.00126289
					6.06274	0.00128112
					6.06683	0.00127945
					6.07093	0.00126781
					6.07502	0.00125617
					6.07912	0.0011597
					6.08321	0.00104353
					6.08731	0.0010767
					6.0914	0.00108249
					6.0955	0.0010222
					6.09959	0.000961902
					6.10369	0.000835527
					6.10778	0.000769119
					6.11188	0.000864659
					6.11597	0.000960199
					6.12007	0.000993421
					6.12416	0.00108151
					6.12826	0.00112962
					6.13235	0.00115038
					6.13645	0.00115992
					6.14054	0.00109402
					6.14464	0.00102813
					6.14873	0.000956742
					6.15283	0.000953809
					6.15692	0.000950876
					6.16102	0.000896845
					6.16511	0.000955195
					6.16921	0.0010257
					6.1733	0.0010962
					6.1774	0.00107459
					6.18149	0.00105298
					6.18559	0.00100637
					6.18968	0.000939963
					6.19378	0.00100184
					6.19787	0.00102322
					6.20197	0.00104461
					6.20606	0.00104296
					6.21016	0.00111233
					6.21425	0.00113748
					6.21835	0.00116262
					6.22244	0.00114155
					6.22653	0.00112048
					6.23063	0.00103774
					6.23472	0.000991248
					6.23882	0.00097971
					6.24291	0.000972979
					6.24701	0.000966247
					6.2511	0.0008949
					6.2552	0.000918156
					6.25929	0.000941411
					6.26339	0.00116877
					6.26748	0.00124702
					6.27158	0.00126033
					6.27567	0.00126612
					6.27977	0.00127191
					6.28386	0.00128645
					6.28796	0.00128914
					6.29205	0.00128464
					6.29615	0.00128015
					6.30024	0.00126847
					6.30434	0.001252
					6.30843	0.00139472
					6.31253	0.00148653
					6.31662	0.00152535
					6.32072	0.00148906
					6.32481	0.00145277
					6.32891	0.00139134
					6.333	0.00140965
					6.3371	0.00146527
					6.34119	0.00148352
					6.34529	0.00148309
					6.34938	0.00142972
					6.35348	0.00137635
					6.35757	0.00139457
					6.36167	0.00138289
					6.36576	0.0013712
					6.36986	0.00133467
					6.37395	0.00137661
					6.37805	0.00138802
					6.38214	0.00139943
					6.38624	0.00143276
					6.39033	0.00150703
					6.39443	0.00149479
					6.39852	0.00148256
					6.40262	0.00152186
					6.40671	0.00150697
					6.41081	0.00149208
					6.4149	0.0012763
					6.41899	0.00145422
					6.42309	0.00163179
					6.42718	0.00158961
					6.43128	0.00154743
					6.43537	0.00142747
					6.43947	0.00139599
					6.44356	0.00148021
					6.44766	0.0014854
					6.45175	0.00149059
					6.45585	0.00152129
					6.45994	0.00152457
					6.46404	0.00151415
					6.46813	0.00150372
					6.47223	0.00138749
					6.47632	0.00144063
					6.48042	0.00149377
					6.48451	0.00168162
					6.48861	0.00166307
					6.4927	0.00164451
					6.4968	0.00159175
					6.50089	0.00169971
					6.50499	0.00175286
					6.50908	0.00175364
					6.51318	0.00171834
					6.51727	0.00168304
					6.52137	0.00170127
					6.52546	0.00171951
					6.52956	0.00171783
					6.53365	0.00161642
					6.53775	0.00154533
					6.54184	0.00164197
					6.54594	0.00163838
					6.55003	0.00163479
					6.55413	0.00162797
					6.55822	0.0015615
					6.56232	0.00155982
					6.56641	0.0015569
					6.57051	0.00155398
					6.5746	0.00148998
					6.5787	0.00155326
					6.58279	0.00153411
					6.58689	0.00151497
					6.59098	0.00145852
					6.59508	0.00160621
					6.59917	0.001622
					6.60327	0.00163778
					6.60736	0.00168596
					6.61145	0.00167431
					6.61555	0.00166265
					6.61964	0.00165118
					6.62374	0.00174154
					6.62783	0.00172357
					6.63193	0.0017056
					6.63602	0.00154458
					6.64012	0.00158652
					6.64421	0.00157548
					6.64831	0.00156445
					6.6524	0.00173234
					6.6565	0.00176804
					6.66059	0.00180374
					6.66469	0.00186683
					6.66878	0.00188751
					6.67288	0.00181486
					6.67697	0.0017422
					6.68107	0.00166068
					6.68516	0.00165912
					6.68926	0.00170474
					6.69335	0.00170771
					6.69745	0.00170492
					6.70154	0.00170212
					6.70564	0.0016409
					6.70973	0.00177118
					6.71383	0.0017907
					6.71792	0.00178958
					6.72202	0.00177813
					6.72611	0.00176668
					6.73021	0.0015758
					6.7343	0.00151427
					6.7384	0.00166747
					6.74249	0.0018052
					6.74659	0.00184086
					6.75068	0.00183785
					6.75478	0.00183483
					6.75887	0.00177828
					6.76297	0.00172681
					6.76706	0.00179498
					6.77116	0.001802
					6.77525	0.00178597
					6.77935	0.00176995
					6.78344	0.00178819
					6.78754	0.00181269
					6.79163	0.00181786
					6.79572	0.00163766
					6.79982	0.00145745
					6.80391	0.00148564
					6.80801	0.00159241
					6.8121	0.00162377
					6.8162	0.00165512
					6.82029	0.00167842
					6.82439	0.00168856
					6.82848	0.00169093
					6.83258	0.00169329
					6.83667	0.00169909
					6.84077	0.00169121
					6.84486	0.00168332
					6.84896	0.00164421
					6.85305	0.00160509
					6.85715	0.00159843
					6.86124	0.00176752
					6.86534	0.00183003
					6.86943	0.00189254
					6.87353	0.00192325
					6.87762	0.00193776
					6.88172	0.00190421
					6.88581	0.00187065
					6.88991	0.00168475
					6.894	0.00165807
					6.8981	0.00161158
					6.90219	0.00168469
					6.90629	0.00164815
					6.91038	0.00161161
					6.91448	0.00150016
					6.91857	0.00150346
					6.92267	0.00147933
					6.92676	0.0014552
					6.93086	0.00143361
					6.93495	0.00168626
					6.93905	0.00171387
					6.94314	0.00170753
					6.94724	0.0017012
					6.95133	0.00190366
					6.95543	0.00189268
					6.95952	0.0018817
					6.96362	0.00185888
					6.96771	0.00179235
					6.97181	0.00173072
					6.9759	0.00160457
					6.98	0.00159418
					6.98409	0.00158378
					6.98818	0.00147492
					6.99228	0.00151187
					6.99637	0.00152825
					7.00047	0.00152564
					7.00456	0.00152302
					7.00866	0.00155809
					7.01275	0.00155301
					7.01685	0.00154794
					7.02094	0.00174066
					7.02504	0.00173518
					7.02913	0.0017297
					7.03323	0.00171046
					7.03732	0.0014648
					7.04142	0.00145316
					7.04551	0.00143773
					7.04961	0.00142229
					7.0537	0.0013433
					7.0578	0.00130179
					7.06189	0.00135997
					7.06599	0.00140064
					7.07008	0.00144132
					7.07418	0.00149459
					7.07827	0.00149348
					7.08237	0.00148395
					7.08646	0.00147443
					7.09056	0.00142793
					7.09465	0.00139148
					7.09875	0.00167411
					7.10284	0.00170221
					7.10694	0.00173031
					7.11103	0.00174357
					7.11513	0.00168264
					7.11922	0.00162171
					7.12332	0.00144444
					7.12741	0.00152625
					7.13151	0.00154762
					7.1356	0.00154127
					7.1397	0.00153491
					7.14379	0.00150084
					7.14789	0.00147925
					7.15198	0.00159707
					7.15608	0.00163038
					7.16017	0.00170352
					7.16427	0.00168812
					7.16836	0.00167273
					7.17246	0.00162372
					7.17655	0.00158213
					7.18064	0.00154054
					7.18474	0.0015538
					7.18883	0.00163199
					7.19293	0.00171017
					7.19702	0.00172588
					7.20112	0.00171794
					7.20521	0.00171001
					7.20931	0.00165843
					7.2134	0.00160686
					7.2175	0.00149059
					7.22159	0.00170338
					7.22569	0.00183744
					7.22978	0.00186739
					7.23388	0.00172717
					7.23797	0.00158695
					7.24207	0.00151541
					7.24616	0.00171333
					7.25026	0.00170409
					7.25435	0.00169484
					7.25845	0.00163335
					7.26254	0.00168643
					7.26664	0.00168724
					7.27073	0.0016071
					7.27483	0.00152695
					7.27892	0.00136585
					7.28302	0.00147863
					7.28711	0.00160407
					7.29121	0.00161637
					7.2953	0.00161137
					7.2994	0.00160637
					7.30349	0.00150511
					7.30759	0.00165308
					7.31168	0.00170733
					7.31578	0.0017273
					7.31987	0.00156218
					7.32397	0.00139706
					7.32806	0.00133553
					7.33216	0.00138862
					7.33625	0.00141192
					7.34035	0.00152995
					7.34444	0.00155805
					7.34854	0.00155873
					7.35263	0.00142628
					7.35673	0.00129383
					7.36082	0.00121757
					7.36492	0.00146983
					7.36901	0.00145073
					7.3731	0.00143163
					7.3772	0.00138515
					7.38129	0.00148318
					7.38539	0.001479
					7.38948	0.00147482
					7.39358	0.00146317
					7.39767	0.00145651
					7.40177	0.00147353
					7.40586	0.00143258
					7.40996	0.00139164
					7.41405	0.00130552
					7.41815	0.00165736
					7.42224	0.00172305
					7.42634	0.00178874
					7.43043	0.00178706
					7.43453	0.00180032
					7.43862	0.00179862
					7.44272	0.00179692
					7.44681	0.00158076
					7.45091	0.00142473
					7.455	0.00145809
					7.4591	0.00148938
					7.46319	0.00148113
					7.46729	0.00147288
					7.47138	0.00146367
					7.47548	0.00145446
					7.47957	0.00134808
					7.48367	0.00130159
					7.48776	0.0014196
					7.49186	0.00146771
					7.49595	0.00150593
					7.50005	0.00151174
					7.50414	0.00151754
					7.50824	0.0015433
					7.51233	0.00156905
					7.51643	0.00151253
					7.52052	0.00145601
					7.52462	0.00130481
					7.52871	0.00136801
					7.53281	0.00146094
					7.5369	0.00147172
					7.541	0.00143512
					7.54509	0.00139852
					7.54919	0.00131455
					7.55328	0.00118859
					7.55737	0.00126655
					7.56147	0.00134451
					7.56556	0.00136896
					7.56966	0.00136912
					7.57375	0.00134596
					7.57785	0.00132279
					7.58194	0.00131115
					7.58604	0.00129951
					7.59013	0.00121807
					7.59423	0.00141604
					7.59832	0.0014591
					7.60242	0.00150216
					7.60651	0.00151075
					7.61061	0.00161362
					7.6147	0.00164927
					7.6188	0.00158896
					7.62289	0.00152865
					7.62699	0.00153215
					7.63108	0.00169976
					7.63518	0.00176291
					7.63927	0.00175122
					7.64337	0.00173953
					7.64746	0.00171284
					7.65156	0.00155183
					7.65565	0.00159004
					7.65975	0.00165806
					7.66384	0.00165644
					7.66794	0.00172466
					7.67203	0.00168486
					7.67613	0.00164506
					7.68022	0.00152489
					7.68432	0.00136388
					7.68841	0.00150677
					7.69251	0.00164967
					7.6966	0.00176274
					7.7007	0.00178907
					7.70479	0.00179327
					7.70889	0.00178208
					7.71298	0.0017709
					7.71708	0.00175921
					7.72117	0.00159314
					7.72527	0.001701
					7.72936	0.00176923
					7.73346	0.00183746
					7.73755	0.0018544
					7.74165	0.00186077
					7.74574	0.00181078
					7.74983	0.00176079
					7.75393	0.00187389
					7.75802	0.00191948
					7.76212	0.00192247
					7.76621	0.00192219
					7.77031	0.00192191
					7.7744	0.00191898
					7.7785	0.00191606
					7.78259	0.00185207
					7.78669	0.00195993
					7.79078	0.00206802
					7.79488	0.00207319
					7.79897	0.00207307
					7.80307	0.00206964
					7.80716	0.00206621
					7.81126	0.00200976
					7.81535	0.00197321
					7.81945	0.00193666
					7.82354	0.00185514
					7.82764	0.00180362
					7.83173	0.00179696
					7.83583	0.00177042
					7.83992	0.00174626
					7.84402	0.0017221
					7.84811	0.00152126
					7.85221	0.0016279
					7.8563	0.0016667
					7.8604	0.00170551
					7.86449	0.0017586
					7.86859	0.00178688
					7.87268	0.00184993
					7.87678	0.00191684
					7.88087	0.00191828
					7.88497	0.00187586
					7.88906	0.00183344
					7.89316	0.0020857
					7.89725	0.00207907
					7.90135	0.00207244
					7.90544	0.00197618
					7.90954	0.00196954
					7.91363	0.00197094
					7.91773	0.00194525
					7.92182	0.00191956
					7.92592	0.00184563
					7.93001	0.00177169
					7.93411	0.00160061
					7.9382	0.0017483
					7.94229	0.0017529
					7.94639	0.00174565
					7.95048	0.00173839
					7.95458	0.00177593
					7.95867	0.00175707
					7.96277	0.00173821
					7.96686	0.00170666
					7.97096	0.00179972
					7.97505	0.00189279
					7.97915	0.00190107
					7.98324	0.00188198
					7.98734	0.00186288
					7.99143	0.00187986
[truncated: 4,105 more rows]

## Sheet: Figure 1d
Figure 1d
		Retention time (min)	intensity			Retention time (min)	intensity			Retention time (min)	intensity
	300 µM	0	0		6 µM	0	0		300 µM reconcentration	0	0
		0.01067	0			0.01067	0			0.01067	0
		0.02133	0			0.02133	0			0.02133	0
		0.032	0			0.032	0			0.032	0
		0.04267	0			0.04267	0			0.04267	0
		0.05333	0			0.05333	0			0.05333	0
		0.064	0			0.064	0			0.064	0
		0.07467	0			0.07467	0			0.07467	0
		0.08533	0			0.08533	0			0.08533	0
		0.096	0			0.096	0			0.096	0
		0.10667	0			0.10667	0			0.10667	0
		0.11733	0			0.11733	0			0.11733	0
		0.128	0			0.128	0			0.128	0
		0.13867	-1			0.13867	0			0.13867	-106
		0.14933	1			0.14933	0			0.14933	-246
		0.16	4			0.16	4			0.16	-444
		0.17067	2			0.17067	6			0.17067	-682
		0.18133	-1			0.18133	0			0.18133	-946
		0.192	-3			0.192	-8			0.192	-1188
		0.20267	-2			0.20267	-8			0.20267	-1415
		0.21333	1			0.21333	-2			0.21333	-1647
		0.224	0			0.224	-3			0.224	-1870
		0.23467	2			0.23467	-6			0.23467	-2078
		0.24533	1			0.24533	-4			0.24533	-2255
		0.256	-4			0.256	-3			0.256	-2432
		0.26667	-3			0.26667	-7			0.26667	-2603
		0.27733	1			0.27733	-9			0.27733	-2733
		0.288	-1			0.288	-2			0.288	-2854
		0.29867	-5			0.29867	0			0.29867	-2979
		0.30933	0			0.30933	-1			0.30933	-3101
		0.32	6			0.32	1			0.32	-3223
		0.33067	7			0.33067	2			0.33067	-3335
		0.34133	6			0.34133	0			0.34133	-3442
		0.352	3			0.352	-1			0.352	-3532
		0.36267	-2			0.36267	-5			0.36267	-3620
		0.37333	-5			0.37333	-4			0.37333	-3713
		0.384	-3			0.384	-2			0.384	-3793
		0.39467	2			0.39467	-3			0.39467	-3883
		0.40533	3			0.40533	-2			0.40533	-3967
		0.416	5			0.416	-2			0.416	-4021
		0.42667	12			0.42667	-3			0.42667	-4052
		0.43733	10			0.43733	-4			0.43733	-4091
		0.448	7			0.448	-3			0.448	-4157
		0.45867	4			0.45867	2			0.45867	-4236
		0.46933	0			0.46933	3			0.46933	-4292
		0.48	-4			0.48	2			0.48	-4311
		0.49067	-7			0.49067	6			0.49067	-4342
		0.50133	0			0.50133	13			0.50133	-4413
		0.512	2			0.512	13			0.512	-4470
		0.52267	0			0.52267	7			0.52267	-4512
		0.53333	1			0.53333	3			0.53333	-4557
		0.544	3			0.544	6			0.544	-4584
		0.55467	4			0.55467	8			0.55467	-4614
		0.56533	3			0.56533	5			0.56533	-4659
		0.576	2			0.576	-5			0.576	-4695
		0.58667	1			0.58667	-4			0.58667	-4726
		0.59733	3			0.59733	-2			0.59733	-4766
		0.608	2			0.608	-4			0.608	-4790
		0.61867	2			0.61867	3			0.61867	-4816
		0.62933	0			0.62933	4			0.62933	-4843
		0.64	-3			0.64	0			0.64	-4861
		0.65067	-4			0.65067	0			0.65067	-4888
		0.66133	-4			0.66133	3			0.66133	-4920
		0.672	-1			0.672	6			0.672	-4936
		0.68267	-1			0.68267	8			0.68267	-4944
		0.69333	-2			0.69333	6			0.69333	-4963
		0.704	-1			0.704	0			0.704	-4988
		0.71467	-4			0.71467	-3			0.71467	-5014
		0.72533	-7			0.72533	-1			0.72533	-5039
		0.736	-4			0.736	4			0.736	-5059
		0.74667	-4			0.74667	7			0.74667	-5075
		0.75733	-3			0.75733	5			0.75733	-5079
		0.768	-5			0.768	3			0.768	-5082
		0.77867	-6			0.77867	3			0.77867	-5103
		0.78933	-2			0.78933	2			0.78933	-5136
		0.8	1			0.8	4			0.8	-5163
		0.81067	2			0.81067	4			0.81067	-5171
		0.82133	-1			0.82133	6			0.82133	-5175
		0.832	-2			0.832	14			0.832	-5190
		0.84267	-4			0.84267	14			0.84267	-5212
		0.85333	-5			0.85333	9			0.85333	-5226
		0.864	-3			0.864	5			0.864	-5231
		0.87467	2			0.87467	0			0.87467	-5233
		0.88533	0			0.88533	-6			0.88533	-5245
		0.896	-6			0.896	-4			0.896	-5265
		0.90667	-6			0.90667	-2			0.90667	-5272
		0.91733	-3			0.91733	1			0.91733	-5279
		0.928	-4			0.928	3			0.928	-5294
		0.93867	-5			0.93867	4			0.93867	-5305
		0.94933	-2			0.94933	6			0.94933	-5310
		0.96	-2			0.96	10			0.96	-5320
		0.97067	-6			0.97067	17			0.97067	-5328
		0.98133	-5			0.98133	13			0.98133	-5327
		0.992	-5			0.992	6			0.992	-5324
		1.00267	-2			1.00267	6			1.00267	-5334
		1.01333	-7			1.01333	11			1.01333	-5348
		1.024	-10			1.024	10			1.024	-5366
		1.03467	-5			1.03467	7			1.03467	-5376
		1.04533	-7			1.04533	8			1.04533	-5375
		1.056	-13			1.056	10			1.056	-5378
		1.06667	-11			1.06667	7			1.06667	-5382
		1.07733	-2			1.07733	-1			1.07733	-5389
		1.088	-1			1.088	-3			1.088	-5408
		1.09867	-5			1.09867	-1			1.09867	-5426
		1.10933	-9			1.10933	2			1.10933	-5433
		1.12	-10			1.12	2			1.12	-5435
		1.13067	-4			1.13067	7			1.13067	-5436
		1.14133	-1			1.14133	12			1.14133	-5446
		1.152	-1			1.152	8			1.152	-5454
		1.16267	-4			1.16267	2			1.16267	-5455
		1.17333	-8			1.17333	1			1.17333	-5460
		1.184	-6			1.184	1			1.184	-5466
		1.19467	-5			1.19467	4			1.19467	-5471
		1.20533	-4			1.20533	3			1.20533	-5481
		1.216	-6			1.216	2			1.216	-5497
		1.22667	-4			1.22667	3			1.22667	-5506
		1.23733	-2			1.23733	3			1.23733	-5504
		1.248	-8			1.248	6			1.248	-5494
		1.25867	-11			1.25867	4			1.25867	-5496
		1.26933	-8			1.26933	6			1.26933	-5503
		1.28	-6			1.28	7			1.28	-5510
		1.29067	-4			1.29067	4			1.29067	-5523
		1.30133	-4			1.30133	3			1.30133	-5537
		1.312	-6			1.312	0			1.312	-5543
		1.32267	-6			1.32267	-3			1.32267	-5547
		1.33333	-8			1.33333	-1			1.33333	-5549
		1.344	-9			1.344	0			1.344	-5553
		1.35467	-9			1.35467	-1			1.35467	-5558
		1.36533	-9			1.36533	1			1.36533	-5557
		1.376	-12			1.376	3			1.376	-5553
		1.38667	-14			1.38667	4			1.38667	-5549
		1.39733	-10			1.39733	3			1.39733	-5550
		1.408	-13			1.408	5			1.408	-5551
		1.41867	-15			1.41867	7			1.41867	-5560
		1.42933	-13			1.42933	8			1.42933	-5576
		1.44	-16			1.44	3			1.44	-5586
		1.45067	-19			1.45067	0			1.45067	-5593
		1.46133	-15			1.46133	-2			1.46133	-5597
		1.472	-13			1.472	-3			1.472	-5597
		1.48267	-19			1.48267	1			1.48267	-5599
		1.49333	-20			1.49333	2			1.49333	-5605
		1.504	-15			1.504	2			1.504	-5611
		1.51467	-8			1.51467	4			1.51467	-5619
		1.52533	-6			1.52533	6			1.52533	-5625
		1.536	-11			1.536	7			1.536	-5627
		1.54667	-13			1.54667	5			1.54667	-5630
		1.55733	-15			1.55733	2			1.55733	-5637
		1.568	-15			1.568	3			1.568	-5638
		1.57867	-16			1.57867	5			1.57867	-5643
		1.58933	-12			1.58933	6			1.58933	-5645
		1.6	-11			1.6	5			1.6	-5639
		1.61067	-17			1.61067	3			1.61067	-5644
		1.62133	-17			1.62133	5			1.62133	-5652
		1.632	-13			1.632	4			1.632	-5658
		1.64267	-9			1.64267	1			1.64267	-5662
		1.65333	-13			1.65333	0			1.65333	-5663
		1.664	-15			1.664	0			1.664	-5665
		1.67467	-18			1.67467	1			1.67467	-5666
		1.68533	-19			1.68533	-2			1.68533	-5669
		1.696	-14			1.696	-1			1.696	-5670
		1.70667	-9			1.70667	-2			1.70667	-5670
		1.71733	-7			1.71733	-3			1.71733	-5669
		1.728	-11			1.728	-1			1.728	-5673
		1.73867	-11			1.73867	-1			1.73867	-5679
		1.74933	-11			1.74933	-1			1.74933	-5679
		1.76	-15			1.76	-2			1.76	-5683
		1.77067	-16			1.77067	0			1.77067	-5682
		1.78133	-14			1.78133	1			1.78133	-5678
		1.792	-11			1.792	0			1.792	-5679
		1.80267	-10			1.80267	0			1.80267	-5685
		1.81333	-13			1.81333	-3			1.81333	-5689
		1.824	-13			1.824	-7			1.824	-5689
		1.83467	-8			1.83467	3			1.83467	-5695
		1.84533	-3			1.84533	5			1.84533	-5702
		1.856	-5			1.856	0			1.856	-5703
		1.86667	-8			1.86667	-1			1.86667	-5707
		1.87733	-8			1.87733	-1			1.87733	-5708
		1.888	-12			1.888	-1			1.888	-5707
		1.89867	-14			1.89867	1			1.89867	-5710
		1.90933	-13			1.90933	0			1.90933	-5720
		1.92	-15			1.92	-1			1.92	-5733
		1.93067	-20			1.93067	0			1.93067	-5732
		1.94133	-18			1.94133	0			1.94133	-5727
		1.952	-14			1.952	-3			1.952	-5726
		1.96267	-15			1.96267	-7			1.96267	-5721
		1.97333	-19			1.97333	-7			1.97333	-5719
		1.984	-21			1.984	-2			1.984	-5719
		1.99467	-19			1.99467	0			1.99467	-5732
		2.00533	-13			2.00533	1			2.00533	-5746
		2.016	-10			2.016	4			2.016	-5756
		2.02667	-12			2.02667	2			2.02667	-5762
		2.03733	-15			2.03733	-1			2.03733	-5761
		2.048	-18			2.048	0			2.048	-5753
		2.05867	-18			2.05867	1			2.05867	-5749
		2.06933	-16			2.06933	2			2.06933	-5750
		2.08	-15			2.08	0			2.08	-5750
		2.09067	-13			2.09067	1			2.09067	-5751
		2.10133	-13			2.10133	1			2.10133	-5751
		2.112	-18			2.112	2			2.112	-5757
		2.12267	-21			2.12267	-1			2.12267	-5764
		2.13333	-21			2.13333	-4			2.13333	-5773
		2.144	-24			2.144	-9			2.144	-5777
		2.15467	-27			2.15467	-10			2.15467	-5776
		2.16533	-24			2.16533	-10			2.16533	-5772
		2.176	-23			2.176	-7			2.176	-5767
		2.18667	-21			2.18667	-4			2.18667	-5768
		2.19733	-17			2.19733	-6			2.19733	-5770
		2.208	-17			2.208	-4			2.208	-5772
		2.21867	-18			2.21867	-3			2.21867	-5771
		2.22933	-14			2.22933	-6			2.22933	-5766
		2.24	-11			2.24	-6			2.24	-5766
		2.25067	-14			2.25067	-4			2.25067	-5781
		2.26133	-17			2.26133	-1			2.26133	-5790
		2.272	-19			2.272	-1			2.272	-5791
		2.28267	-20			2.28267	-6			2.28267	-5788
		2.29333	-17			2.29333	-7			2.29333	-5784
		2.304	-16			2.304	-4			2.304	-5783
		2.31467	-18			2.31467	-6			2.31467	-5787
		2.32533	-21			2.32533	-4			2.32533	-5797
		2.336	-24			2.336	1			2.336	-5802
		2.34667	-21			2.34667	4			2.34667	-5804
		2.35733	-14			2.35733	1			2.35733	-5799
		2.368	-13			2.368	0			2.368	-5793
		2.37867	-15			2.37867	-1			2.37867	-5796
		2.38933	-18			2.38933	-6			2.38933	-5801
		2.4	-17			2.4	-7			2.4	-5808
		2.41067	-15			2.41067	-4			2.41067	-5815
		2.42133	-14			2.42133	-4			2.42133	-5817
		2.432	-14			2.432	-3			2.432	-5810
		2.44267	-16			2.44267	-2			2.44267	-5808
		2.45333	-14			2.45333	-1			2.45333	-5806
		2.464	-15			2.464	-3			2.464	-5810
		2.47467	-20			2.47467	-5			2.47467	-5821
		2.48533	-23			2.48533	-7			2.48533	-5813
		2.496	-23			2.496	0			2.496	-5808
		2.50667	-19			2.50667	2			2.50667	-5813
		2.51733	-14			2.51733	-3			2.51733	-5812
		2.528	-16			2.528	1			2.528	-5814
		2.53867	-19			2.53867	1			2.53867	-5817
		2.54933	-22			2.54933	-3			2.54933	-5818
		2.56	-25			2.56	-4			2.56	-5826
		2.57067	-26			2.57067	-6			2.57067	-5837
		2.58133	-26			2.58133	-9			2.58133	-5840
		2.592	-21			2.592	-7			2.592	-5835
		2.60267	-23			2.60267	-8			2.60267	-5821
		2.61333	-25			2.61333	-12			2.61333	-5816
		2.624	-23			2.624	-9			2.624	-5817
		2.63467	-20			2.63467	-3			2.63467	-5819
		2.64533	-19			2.64533	-3			2.64533	-5831
		2.656	-27			2.656	-4			2.656	-5840
		2.66667	-32			2.66667	-5			2.66667	-5836
		2.67733	-31			2.67733	-6			2.67733	-5836
		2.688	-28			2.688	-10			2.688	-5844
		2.69867	-25			2.69867	-15			2.69867	-5847
		2.70933	-24			2.70933	-10			2.70933	-5839
		2.72	-25			2.72	-4			2.72	-5832
		2.73067	-21			2.73067	-7			2.73067	-5840
		2.74133	-20			2.74133	-12			2.74133	-5849
		2.752	-25			2.752	-13			2.752	-5851
		2.76267	-26			2.76267	-14			2.76267	-5850
		2.77333	-27			2.77333	-12			2.77333	-5852
		2.784	-28			2.784	-8			2.784	-5858
		2.79467	-30			2.79467	-5			2.79467	-5856
		2.80533	-27			2.80533	-6			2.80533	-5850
		2.816	-19			2.816	-10			2.816	-5857
		2.82667	-20			2.82667	-13			2.82667	-5865
		2.83733	-27			2.83733	-13			2.83733	-5861
		2.848	-28			2.848	-11			2.848	-5855
		2.85867	-25			2.85867	-7			2.85867	-5859
		2.86933	-28			2.86933	-9			2.86933	-5864
		2.88	-29			2.88	-9			2.88	-5865
		2.89067	-26			2.89067	-7			2.89067	-5869
		2.90133	-24			2.90133	-7			2.90133	-5869
		2.912	-21			2.912	-7			2.912	-5870
		2.92267	-16			2.92267	-7			2.92267	-5874
		2.93333	-16			2.93333	-3			2.93333	-5870
		2.944	-21			2.944	-5			2.944	-5866
		2.95467	-23			2.95467	-8			2.95467	-5874
		2.96533	-25			2.96533	-9			2.96533	-5882
		2.976	-23			2.976	-9			2.976	-5880
		2.98667	-21			2.98667	-6			2.98667	-5874
		2.99733	-20			2.99733	-4			2.99733	-5876
		3.008	-20			3.008	-8			3.008	-5876
		3.01867	-21			3.01867	-12			3.01867	-5875
		3.02933	-26			3.02933	-14			3.02933	-5874
		3.04	-30			3.04	-13			3.04	-5879
		3.05067	-28			3.05067	-8			3.05067	-5886
		3.06133	-33			3.06133	-9			3.06133	-5892
		3.072	-35			3.072	-10			3.072	-5894
		3.08267	-32			3.08267	-7			3.08267	-5892
		3.09333	-28			3.09333	-7			3.09333	-5890
		3.104	-26			3.104	-11			3.104	-5893
		3.11467	-30			3.11467	-14			3.11467	-5902
		3.12533	-28			3.12533	-14			3.12533	-5906
		3.136	-25			3.136	-12			3.136	-5906
		3.14667	-27			3.14667	-14			3.14667	-5904
		3.15733	-26			3.15733	-15			3.15733	-5896
		3.168	-21			3.168	-10			3.168	-5891
		3.17867	-20			3.17867	-11			3.17867	-5897
		3.18933	-19			3.18933	-13			3.18933	-5903
		3.2	-24			3.2	-10			3.2	-5906
		3.21067	-27			3.21067	-9			3.21067	-5910
		3.22133	-26			3.22133	-15			3.22133	-5908
		3.232	-29			3.232	-19			3.232	-5907
		3.24267	-32			3.24267	-16			3.24267	-5909
		3.25333	-26			3.25333	-17			3.25333	-5911
		3.264	-25			3.264	-18			3.264	-5910
		3.27467	-29			3.27467	-18			3.27467	-5909
		3.28533	-29			3.28533	-14			3.28533	-5908
		3.296	-28			3.296	-12			3.296	-5908
		3.30667	-29			3.30667	-10			3.30667	-5914
		3.31733	-30			3.31733	-8			3.31733	-5916
		3.328	-30			3.328	-15			3.328	-5913
		3.33867	-27			3.33867	-19			3.33867	-5910
		3.34933	-26			3.34933	-17			3.34933	-5911
		3.36	-28			3.36	-16			3.36	-5914
		3.37067	-27			3.37067	-17			3.37067	-5907
		3.38133	-31			3.38133	-14			3.38133	-5904
		3.392	-38			3.392	-12			3.392	-5913
		3.40267	-34			3.40267	-11			3.40267	-5917
		3.41333	-29			3.41333	-11			3.41333	-5915
		3.424	-30			3.424	-13			3.424	-5919
		3.43467	-30			3.43467	-14			3.43467	-5920
		3.44533	-35			3.44533	-20			3.44533	-5919
		3.456	-37			3.456	-21			3.456	-5918
		3.46667	-36			3.46667	-17			3.46667	-5918
		3.47733	-34			3.47733	-18			3.47733	-5922
		3.488	-35			3.488	-21			3.488	-5924
		3.49867	-35			3.49867	-19			3.49867	-5922
		3.50933	-30			3.50933	-15			3.50933	-5915
		3.52	-28			3.52	-14			3.52	-5913
		3.53067	-34			3.53067	-13			3.53067	-5918
		3.54133	-35			3.54133	-13			3.54133	-5923
		3.552	-36			3.552	-17			3.552	-5928
		3.56267	-39			3.56267	-19			3.56267	-5932
		3.57333	-33			3.57333	-19			3.57333	-5928
		3.584	-26			3.584	-19			3.584	-5930
		3.59467	-26			3.59467	-16			3.59467	-5941
		3.60533	-31			3.60533	-13			3.60533	-5943
		3.616	-31			3.616	-12			3.616	-5942
		3.62667	-30			3.62667	-13			3.62667	-5941
		3.63733	-30			3.63733	-15			3.63733	-5944
		3.648	-24			3.648	-18			3.648	-5939
		3.65867	-25			3.65867	-16			3.65867	-5935
		3.66933	-28			3.66933	-17			3.66933	-5938
		3.68	-27			3.68	-22			3.68	-5939
		3.69067	-30			3.69067	-19			3.69067	-5940
		3.70133	-32			3.70133	-14			3.70133	-5938
		3.712	-32			3.712	-13			3.712	-5941
		3.72267	-29			3.72267	-13			3.72267	-5952
		3.73333	-30			3.73333	-11			3.73333	-5959
		3.744	-34			3.744	-11			3.744	-5957
		3.75467	-35			3.75467	-11			3.75467	-5948
		3.76533	-34			3.76533	-11			3.76533	-5945
		3.776	-30			3.776	-12			3.776	-5949
		3.78667	-26			3.78667	-11			3.78667	-5946
		3.79733	-25			3.79733	-11			3.79733	-5935
		3.808	-27			3.808	-13			3.808	-5937
		3.81867	-31			3.81867	-11			3.81867	-5942
		3.82933	-31			3.82933	-13			3.82933	-5939
		3.84	-34			3.84	-20			3.84	-5945
		3.85067	-32			3.85067	-20			3.85067	-5955
		3.86133	-27			3.86133	-17			3.86133	-5960
		3.872	-29			3.872	-15			3.872	-5954
		3.88267	-31			3.88267	-10			3.88267	-5952
		3.89333	-27			3.89333	-7			3.89333	-5954
		3.904	-25			3.904	-7			3.904	-5956
		3.91467	-30			3.91467	-11			3.91467	-5956
		3.92533	-32			3.92533	-14			3.92533	-5951
		3.936	-32			3.936	-15			3.936	-5950
		3.94667	-35			3.94667	-15			3.94667	-5955
		3.95733	-34			3.95733	-16			3.95733	-5960
		3.968	-34			3.968	-12			3.968	-5953
		3.97867	-36			3.97867	-13			3.97867	-5955
		3.98933	-36			3.98933	-19			3.98933	-5959
		4	-34			4	-19			4	-5953
		4.01067	-31			4.01067	-17			4.01067	-5953
		4.02133	-32			4.02133	-17			4.02133	-5956
		4.032	-34			4.032	-18			4.032	-5962
		4.04267	-34			4.04267	-14			4.04267	-5963
		4.05333	-38			4.05333	-12			4.05333	-5962
		4.064	-37			4.064	-9			4.064	-5964
		4.07467	-35			4.07467	-9			4.07467	-5959
		4.08533	-34			4.08533	-12			4.08533	-5962
		4.096	-33			4.096	-10			4.096	-5974
		4.10667	-32			4.10667	-10			4.10667	-5975
		4.11733	-35			4.11733	-15			4.11733	-5971
		4.128	-37			4.128	-15			4.128	-5969
		4.13867	-32			4.13867	-12			4.13867	-5962
		4.14933	-28			4.14933	-10			4.14933	-5962
		4.16	-30			4.16	-8			4.16	-5968
		4.17067	-34			4.17067	-8			4.17067	-5975
		4.18133	-31			4.18133	-10			4.18133	-5982
		4.192	-26			4.192	-13			4.192	-5987
		4.20267	-29			4.20267	-15			4.20267	-5986
		4.21333	-32			4.21333	-16			4.21333	-5983
		4.224	-35			4.224	-16			4.224	-5980
		4.23467	-38			4.23467	-17			4.23467	-5983
		4.24533	-39			4.24533	-17			4.24533	-5984
		4.256	-36			4.256	-16			4.256	-5982
		4.26667	-36			4.26667	-15			4.26667	-5987
		4.27733	-36			4.27733	-14			4.27733	-5987
		4.288	-38			4.288	-16			4.288	-5985
		4.29867	-43			4.29867	-12			4.29867	-5992
		4.30933	-44			4.30933	-11			4.30933	-5998
		4.32	-42			4.32	-18			4.32	-5997
		4.33067	-39			4.33067	-18			4.33067	-5995
		4.34133	-38			4.34133	-17			4.34133	-5989
		4.352	-39			4.352	-16			4.352	-5980
		4.36267	-38			4.36267	-16			4.36267	-5975
		4.37333	-35			4.37333	-16			4.37333	-5975
		4.384	-35			4.384	-12			4.384	-5981
		4.39467	-35			4.39467	-7			4.39467	-5988
		4.40533	-38			4.40533	-5			4.40533	-5986
		4.416	-41			4.416	-6			4.416	-5988
		4.42667	-37			4.42667	-12			4.42667	-5997
		4.43733	-36			4.43733	-16			4.43733	-6002
		4.448	-35			4.448	-16			4.448	-6000
		4.45867	-34			4.45867	-12			4.45867	-5997
		4.46933	-41			4.46933	-11			4.46933	-5995
		4.48	-45			4.48	-12			4.48	-5995
		4.49067	-42			4.49067	-10			4.49067	-5999
		4.50133	-41			4.50133	-8			4.50133	-5999
		4.512	-40			4.512	-7			4.512	-6000
		4.52267	-36			4.52267	-8			4.52267	-5999
		4.53333	-34			4.53333	-9			4.53333	-5998
		4.544	-34			4.544	-9			4.544	-6003
		4.55467	-38			4.55467	-10			4.55467	-6003
		4.56533	-38			4.56533	-10			4.56533	-6001
		4.576	-38			4.576	-8			4.576	-6002
		4.58667	-41			4.58667	-10			4.58667	-6005
		4.59733	-40			4.59733	-19			4.59733	-6007
		4.608	-35			4.608	-26			4.608	-6006
		4.61867	-31			4.61867	-25			4.61867	-6006
		4.62933	-27			4.62933	-18			4.62933	-6006
		4.64	-30			4.64	-12			4.64	-6012
		4.65067	-36			4.65067	-8			4.65067	-6015
		4.66133	-41			4.66133	-9			4.66133	-6018
		4.672	-44			4.672	-15			4.672	-6020
		4.68267	-44			4.68267	-13			4.68267	-6019
		4.69333	-41			4.69333	-9			4.69333	-6013
		4.704	-39			4.704	-14			4.704	-6011
		4.71467	-38			4.71467	-16			4.71467	-6017
		4.72533	-31			4.72533	-15			4.72533	-6018
		4.736	-32			4.736	-17			4.736	-6021
		4.74667	-37			4.74667	-15			4.74667	-6024
		4.75733	-43			4.75733	-10			4.75733	-6024
		4.768	-46			4.768	-11			4.768	-6027
		4.77867	-45			4.77867	-15			4.77867	-6029
		4.78933	-43			4.78933	-16			4.78933	-6031
		4.8	-40			4.8	-12			4.8	-6029
		4.81067	-43			4.81067	-12			4.81067	-6028
		4.82133	-42			4.82133	-10			4.82133	-6028
		4.832	-39			4.832	-10			4.832	-6026
		4.84267	-41			4.84267	-14			4.84267	-6022
		4.85333	-44			4.85333	-11			4.85333	-6010
		4.864	-43			4.864	-11			4.864	-6004
		4.87467	-38			4.87467	-13			4.87467	-6010
		4.88533	-36			4.88533	-13			4.88533	-6018
		4.896	-40			4.896	-10			4.896	-6021
		4.90667	-44			4.90667	-10			4.90667	-6020
		4.91733	-42			4.91733	-13			4.91733	-6028
		4.928	-38			4.928	-11			4.928	-6036
		4.93867	-38			4.93867	-8			4.93867	-6041
		4.94933	-39			4.94933	-8			4.94933	-6042
		4.96	-38			4.96	-10			4.96	-6040
		4.97067	-41			4.97067	-13			4.97067	-6038
		4.98133	-40			4.98133	-11			4.98133	-6036
		4.992	-36			4.992	-11			4.992	-6038
		5.00267	-38			5.00267	-16			5.00267	-6040
		5.01333	-40			5.01333	-16			5.01333	-6038
		5.024	-42			5.024	-10			5.024	-6034
		5.03467	-40			5.03467	-9			5.03467	-6035
		5.04533	-37			5.04533	-14			5.04533	-6041
		5.056	-36			5.056	-13			5.056	-6047
		5.06667	-34			5.06667	-11			5.06667	-6050
		5.07733	-38			5.07733	-13			5.07733	-6049
		5.088	-40			5.088	-15			5.088	-6046
		5.09867	-39			5.09867	-17			5.09867	-6044
		5.10933	-43			5.10933	-17			5.10933	-6042
		5.12	-42			5.12	-15			5.12	-6037
		5.13067	-42			5.13067	-9			5.13067	-6031
		5.14133	-45			5.14133	-11			5.14133	-6032
		5.152	-40			5.152	-21			5.152	-6033
		5.16267	-37			5.16267	-23			5.16267	-6034
		5.17333	-35			5.17333	-19			5.17333	-6033
		5.184	-32			5.184	-18			5.184	-6035
		5.19467	-34			5.19467	-19			5.19467	-6042
		5.20533	-36			5.20533	-18			5.20533	-6048
		5.216	-32			5.216	-18			5.216	-6049
		5.22667	-32			5.22667	-20			5.22667	-6047
		5.23733	-36			5.23733	-23			5.23733	-6042
		5.248	-41			5.248	-24			5.248	-6040
		5.25867	-41			5.25867	-20			5.25867	-6042
		5.26933	-36			5.26933	-14			5.26933	-6041
		5.28	-32			5.28	-9			5.28	-6045
		5.29067	-31			5.29067	-12			5.29067	-6050
		5.30133	-29			5.30133	-17			5.30133	-6052
		5.312	-31			5.312	-16			5.312	-6051
		5.32267	-34			5.32267	-12			5.32267	-6052
		5.33333	-38			5.33333	-12			5.33333	-6051
		5.344	-40			5.344	-15			5.344	-6046
		5.35467	-39			5.35467	-18			5.35467	-6042
		5.36533	-42			5.36533	-21			5.36533	-6047
		5.376	-43			5.376	-15			5.376	-6050
		5.38667	-44			5.38667	-12			5.38667	-6051
		5.39733	-45			5.39733	-17			5.39733	-6051
		5.408	-42			5.408	-21			5.408	-6050
		5.41867	-40			5.41867	-23			5.41867	-6054
		5.42933	-38			5.42933	-18			5.42933	-6058
		5.44	-38			5.44	-10			5.44	-6056
		5.45067	-40			5.45067	-10			5.45067	-6052
		5.46133	-38			5.46133	-12			5.46133	-6056
		5.472	-39			5.472	-15			5.472	-6063
		5.48267	-42			5.48267	-18			5.48267	-6064
		5.49333	-38			5.49333	-19			5.49333	-6063
		5.504	-33			5.504	-21			5.504	-6060
		5.51467	-38			5.51467	-21			5.51467	-6059
		5.52533	-46			5.52533	-19			5.52533	-6059
		5.536	-47			5.536	-15			5.536	-6055
		5.54667	-45			5.54667	-17			5.54667	-6052
		5.55733	-41			5.55733	-20			5.55733	-6055
		5.568	-42			5.568	-17			5.568	-6061
		5.57867	-46			5.57867	-13			5.57867	-6067
		5.58933	-45			5.58933	-10			5.58933	-6068
		5.6	-47			5.6	-8			5.6	-6064
		5.61067	-47			5.61067	-11			5.61067	-6061
		5.62133	-44			5.62133	-15			5.62133	-6064
		5.632	-42			5.632	-18			5.632	-6063
		5.64267	-40			5.64267	-16			5.64267	-6058
		5.65333	-44			5.65333	-12			5.65333	-6059
		5.664	-52			5.664	-12			5.664	-6066
		5.67467	-50			5.67467	-12			5.67467	-6070
		5.68533	-45			5.68533	-8			5.68533	-6069
		5.696	-42			5.696	-6			5.696	-6065
		5.70667	-41			5.70667	-7			5.70667	-6060
		5.71733	-42			5.71733	-8			5.71733	-6059
		5.728	-43			5.728	-11			5.728	-6063
		5.73867	-45			5.73867	-12			5.73867	-6064
		5.74933	-44			5.74933	-15			5.74933	-6067
		5.76	-37			5.76	-18			5.76	-6070
		5.77067	-41			5.77067	-15			5.77067	-6075
		5.78133	-49			5.78133	-10			5.78133	-6079
		5.792	-50			5.792	-9			5.792	-6080
		5.80267	-49			5.80267	-7			5.80267	-6074
		5.81333	-52			5.81333	-7			5.81333	-6066
		5.824	-51			5.824	-7			5.824	-6067
		5.83467	-46			5.83467	-3			5.83467	-6068
		5.84533	-44			5.84533	-3			5.84533	-6069
		5.856	-46			5.856	-8			5.856	-6072
		5.86667	-46			5.86667	-11			5.86667	-6077
		5.87733	-45			5.87733	-9			5.87733	-6082
		5.888	-44			5.888	-9			5.888	-6082
		5.89867	-44			5.89867	-8			5.89867	-6077
		5.90933	-45			5.90933	-5			5.90933	-6069
		5.92	-45			5.92	-8			5.92	-6066
		5.93067	-44			5.93067	-11			5.93067	-6069
		5.94133	-38			5.94133	-12			5.94133	-6071
		5.952	-35			5.952	-15			5.952	-6072
		5.96267	-41			5.96267	-15			5.96267	-6070
		5.97333	-46			5.97333	-12			5.97333	-6069
		5.984	-46			5.984	-15			5.984	-6071
		5.99467	-45			5.99467	-18			5.99467	-6075
		6.00533	-42			6.00533	-18			6.00533	-6072
		6.016	-43			6.016	-16			6.016	-6072
		6.02667	-43			6.02667	-15			6.02667	-6080
		6.03733	-45			6.03733	-11			6.03733	-6081
		6.048	-46			6.048	-11			6.048	-6077
		6.05867	-44			6.05867	-15			6.05867	-6076
		6.06933	-38			6.06933	-11			6.06933	-6080
		6.08	-40			6.08	-7			6.08	-6081
		6.09067	-45			6.09067	-7			6.09067	-6080
		6.10133	-43			6.10133	-12			6.10133	-6081
		6.112	-42			6.112	-12			6.112	-6082
		6.12267	-45			6.12267	-7			6.12267	-6084
		6.13333	-47			6.13333	-12			6.13333	-6087
		6.144	-46			6.144	-12			6.144	-6091
		6.15467	-49			6.15467	-8			6.15467	-6092
		6.16533	-50			6.16533	-10			6.16533	-6090
		6.176	-51			6.176	-12			6.176	-6090
		6.18667	-55			6.18667	-12			6.18667	-6091
		6.19733	-53			6.19733	-14			6.19733	-6094
		6.208	-49			6.208	-15			6.208	-6098
		6.21867	-48			6.21867	-13			6.21867	-6099
		6.22933	-48			6.22933	-14			6.22933	-6097
		6.24	-47			6.24	-9			6.24	-6094
		6.25067	-46			6.25067	-6			6.25067	-6093
		6.26133	-42			6.26133	-13			6.26133	-6093
		6.272	-42			6.272	-13			6.272	-6094
		6.28267	-48			6.28267	-11			6.28267	-6094
		6.29333	-54			6.29333	-10			6.29333	-6091
		6.304	-54			6.304	-9			6.304	-6090
		6.31467	-50			6.31467	-10			6.31467	-6088
		6.32533	-49			6.32533	-8			6.32533	-6087
		6.336	-47			6.336	-7			6.336	-6090
		6.34667	-50			6.34667	-9			6.34667	-6090
		6.35733	-51			6.35733	-6			6.35733	-6093
		6.368	-47			6.368	-9			6.368	-6096
		6.37867	-46			6.37867	-11			6.37867	-6099
		6.38933	-51			6.38933	-11			6.38933	-6100
		6.4	-54			6.4	-16			6.4	-6097
		6.41067	-52			6.41067	-17			6.41067	-6098
		6.42133	-47			6.42133	-16			6.42133	-6093
		6.432	-44			6.432	-19			6.432	-6086
		6.44267	-46			6.44267	-15			6.44267	-6092
		6.45333	-53			6.45333	-12			6.45333	-6101
		6.464	-56			6.464	-11			6.464	-6096
		6.47467	-53			6.47467	-13			6.47467	-6094
		6.48533	-51			6.48533	-12			6.48533	-6097
		6.496	-50			6.496	-10			6.496	-6099
		6.50667	-47			6.50667	-7			6.50667	-6101
		6.51733	-47			6.51733	-6			6.51733	-6097
		6.528	-52			6.528	-8			6.528	-6094
		6.53867	-51			6.53867	-6			6.53867	-6101
		6.54933	-43			6.54933	-5			6.54933	-6100
		6.56	-43			6.56	-5			6.56	-6100
		6.57067	-50			6.57067	-5			6.57067	-6104
		6.58133	-53			6.58133	-7			6.58133	-6101
		6.592	-52			6.592	-10			6.592	-6101
		6.60267	-52			6.60267	-7			6.60267	-6105
		6.61333	-49			6.61333	-4			6.61333	-6101
		6.624	-48			6.624	-4			6.624	-6098
		6.63467	-46			6.63467	-5			6.63467	-6096
		6.64533	-44			6.64533	-6			6.64533	-6097
		6.656	-43			6.656	-4			6.656	-6103
		6.66667	-43			6.66667	-3			6.66667	-6101
		6.67733	-42			6.67733	-7			6.67733	-6100
		6.688	-45			6.688	-8			6.688	-6103
		6.69867	-52			6.69867	-4			6.69867	-6102
		6.70933	-53			6.70933	-2			6.70933	-6098
		6.72	-54			6.72	-4			6.72	-6093
		6.73067	-53			6.73067	-8			6.73067	-6092
		6.74133	-51			6.74133	-7			6.74133	-6095
		6.752	-47			6.752	-7			6.752	-6101
		6.76267	-48			6.76267	-11			6.76267	-6100
		6.77333	-54			6.77333	-10			6.77333	-6098
		6.784	-58			6.784	-10			6.784	-6102
		6.79467	-61			6.79467	-8			6.79467	-6104
		6.80533	-59			6.80533	-4			6.80533	-6103
		6.816	-56			6.816	-5			6.816	-6096
		6.82667	-51			6.82667	-9			6.82667	-6094
		6.83733	-51			6.83733	-12			6.83733	-6098
		6.848	-53			6.848	-11			6.848	-6103
		6.85867	-58			6.85867	-8			6.85867	-6107
		6.86933	-56			6.86933	-5			6.86933	-6106
		6.88	-52			6.88	-6			6.88	-6103
		6.89067	-52			6.89067	-4			6.89067	-6097
		6.90133	-50			6.90133	1			6.90133	-6094
		6.912	-49			6.912	1			6.912	-6092
		6.92267	-51			6.92267	-1			6.92267	-6093
		6.93333	-54			6.93333	-3			6.93333	-6103
		6.944	-54			6.944	-6			6.944	-6108
		6.95467	-51			6.95467	-11			6.95467	-6105
		6.96533	-54			6.96533	-14			6.96533	-6103
		6.976	-56			6.976	-12			6.976	-6099
		6.98667	-56			6.98667	-8			6.98667	-6100
		6.99733	-55			6.99733	-6			6.99733	-6104
		7.008	-54			7.008	-3			7.008	-6102
		7.01867	-51			7.01867	-8			7.01867	-6099
		7.02933	-54			7.02933	-12			7.02933	-6099
		7.04	-56			7.04	-8			7.04	-6098
		7.05067	-49			7.05067	-7			7.05067	-6098
		7.06133	-49			7.06133	-1			7.06133	-6098
		7.072	-52			7.072	-4			7.072	-6096
		7.08267	-54			7.08267	-7			7.08267	-6094
		7.09333	-50			7.09333	-5			7.09333	-6094
		7.104	-50			7.104	-11			7.104	-6097
		7.11467	-56			7.11467	-14			7.11467	-6098
		7.12533	-57			7.12533	-11			7.12533	-6098
		7.136	-52			7.136	-6			7.136	-6100
		7.14667	-51			7.14667	-5			7.14667	-6094
		7.15733	-53			7.15733	-4			7.15733	-6096
		7.168	-54			7.168	-3			7.168	-6101
		7.17867	-50			7.17867	-10			7.17867	-6098
		7.18933	-49			7.18933	-11			7.18933	-6098
		7.2	-56			7.2	-11			7.2	-6099
		7.21067	-57			7.21067	-12			7.21067	-6102
		7.22133	-57			7.22133	-13			7.22133	-6102
		7.232	-60			7.232	-6			7.232	-6104
		7.24267	-62			7.24267	-5			7.24267	-6105
		7.25333	-63			7.25333	-11			7.25333	-6104
		7.264	-61			7.264	-9			7.264	-6101
		7.27467	-61			7.27467	-6			7.27467	-6098
		7.28533	-59			7.28533	-5			7.28533	-6102
		7.296	-59			7.296	-6			7.296	-6103
		7.30667	-62			7.30667	-11			7.30667	-6098
		7.31733	-61			7.31733	-13			7.31733	-6098
		7.328	-56			7.328	-11			7.328	-6101
		7.33867	-55			7.33867	-16			7.33867	-6103
		7.34933	-56			7.34933	-17			7.34933	-6103
		7.36	-57			7.36	-17			7.36	-6103
		7.37067	-54			7.37067	-15			7.37067	-6105
		7.38133	-57			7.38133	-9			7.38133	-6104
		7.392	-59			7.392	-7			7.392	-6098
		7.40267	-56			7.40267	-7			7.40267	-6100
		7.41333	-57			7.41333	-13			7.41333	-6104
		7.424	-62			7.424	-16			7.424	-6103
		7.43467	-66			7.43467	-13			7.43467	-6099
		7.44533	-62			7.44533	-10			7.44533	-6096
		7.456	-58			7.456	-10			7.456	-6098
		7.46667	-58			7.46667	-8			7.46667	-6101
		7.47733	-54			7.47733	-5			7.47733	-6102
		7.488	-55			7.488	-5			7.488	-6102
		7.49867	-60			7.49867	-3			7.49867	-6100
		7.50933	-58			7.50933	0			7.50933	-6102
		7.52	-54			7.52	0			7.52	-6100
		7.53067	-52			7.53067	-6			7.53067	-6099
		7.54133	-55			7.54133	-9			7.54133	-6105
		7.552	-58			7.552	-8			7.552	-6106
		7.56267	-62			7.56267	-9			7.56267	-6105
		7.57333	-67			7.57333	-11			7.57333	-6102
		7.584	-65			7.584	-10			7.584	-6102
		7.59467	-62			7.59467	-9			7.59467	-6106
		7.60533	-62			7.60533	-4			7.60533	-6104
		7.616	-62			7.616	-4			7.616	-6100
		7.62667	-66			7.62667	-6			7.62667	-6099
		7.63733	-65			7.63733	-5			7.63733	-6097
		7.648	-61			7.648	-5			7.648	-6100
		7.65867	-61			7.65867	-2			7.65867	-6103
		7.66933	-64			7.66933	-4			7.66933	-6103
		7.68	-64			7.68	-8			7.68	-6102
		7.69067	-62			7.69067	-10			7.69067	-6099
		7.70133	-62			7.70133	-11			7.70133	-6104
		7.712	-67			7.712	-10			7.712	-6105
		7.72267	-74			7.72267	-9			7.72267	-6102
		7.73333	-78			7.73333	-5			7.73333	-6104
		7.744	-74			7.744	-4			7.744	-6105
		7.75467	-65			7.75467	-5			7.75467	-6100
		7.76533	-62			7.76533	-5			7.76533	-6096
		7.776	-60			7.776	-2			7.776	-6101
		7.78667	-64			7.78667	-4			7.78667	-6106
		7.79733	-67			7.79733	-7			7.79733	-6107
		7.808	-64			7.808	-3			7.808	-6103
		7.81867	-65			7.81867	-1			7.81867	-6100
		7.82933	-67			7.82933	2			7.82933	-6099
		7.84	-66			7.84	2			7.84	-6099
		7.85067	-60			7.85067	-5			7.85067	-6100
		7.86133	-57			7.86133	-9			7.86133	-6097
		7.872	-63			7.872	-11			7.872	-6097
		7.88267	-69			7.88267	-10			7.88267	-6102
		7.89333	-67			7.89333	-7			7.89333	-6104
		7.904	-64			7.904	-10			7.904	-6100
		7.91467	-63			7.91467	-10			7.91467	-6101
		7.92533	-59			7.92533	-5			7.92533	-6105
		7.936	-57			7.936	-6			7.936	-6109
		7.94667	-57			7.94667	-7			7.94667	-6106
		7.95733	-57			7.95733	-3			7.95733	-6103
		7.968	-57			7.968	1			7.968	-6102
		7.97867	-53			7.97867	1			7.97867	-6100
		7.98933	-59			7.98933	-3			7.98933	-6103
		8	-68			8	-3			8	-6104
		8.01067	-68			8.01067	-1			8.01067	-6103
		8.02133	-65			8.02133	-1			8.02133	-6103
		8.032	-65			8.032	3			8.032	-6102
		8.04267	-64			8.04267	7			8.04267	-6104
		8.05333	-68			8.05333	2			8.05333	-6105
		8.064	-69			8.064	2			8.064	-6100
		8.07467	-64			8.07467	4			8.07467	-6098
		8.08533	-62			8.08533	-2			8.08533	-6099
		8.096	-62			8.096	-4			8.096	-6101
		8.10667	-61			8.10667	-3			8.10667	-6106
		8.11733	-59			8.11733	-2			8.11733	-6105
		8.128	-60			8.128	-1			8.128	-6104
		8.13867	-61			8.13867	-3			8.13867	-6106
		8.14933	-65			8.14933	-3			8.14933	-6107
		8.16	-68			8.16	1			8.16	-6103
		8.17067	-66			8.17067	-1			8.17067	-6097
		8.18133	-65			8.18133	-3			8.18133	-6095
		8.192	-67			8.192	0			8.192	-6097
		8.20267	-66			8.20267	3			8.20267	-6099
		8.21333	-63			8.21333	1			8.21333	-6100
		8.224	-65			8.224	-5			8.224	-6102
		8.23467	-68			8.23467	-2			8.23467	-6105
		8.24533	-66			8.24533	1			8.24533	-6107
		8.256	-70			8.256	-1			8.256	-6106
		8.26667	-73			8.26667	-3			8.26667	-6104
		8.27733	-69			8.27733	1			8.27733	-6102
		8.288	-66			8.288	3			8.288	-6102
		8.29867	-62			8.29867	-1			8.29867	-6102
		8.30933	-63			8.30933	1			8.30933	-6100
		8.32	-67			8.32	6			8.32	-6098
		8.33067	-68			8.33067	9			8.33067	-6103
		8.34133	-68			8.34133	6			8.34133	-6105
		8.352	-72			8.352	0			8.352	-6102
		8.36267	-71			8.36267	-4			8.36267	-6095
		8.37333	-69			8.37333	-4			8.37333	-6097
		8.384	-73			8.384	-1			8.384	-6105
		8.39467	-71			8.39467	2			8.39467	-6103
		8.40533	-69			8.40533	7			8.40533	-6100
		8.416	-67			8.416	9			8.416	-6097
		8.42667	-65			8.42667	5			8.42667	-6099
		8.43733	-67			8.43733	4			8.43733	-6103
		8.448	-71			8.448	3			8.448	-6106
		8.45867	-68			8.45867	6			8.45867	-6109
		8.46933	-63			8.46933	6			8.46933	-6110
		8.48	-63			8.48	2			8.48	-6110
		8.49067	-67			8.49067	1			8.49067	-6104
		8.50133	-69			8.50133	-2			8.50133	-6100
		8.512	-66			8.512	-1			8.512	-6104
		8.52267	-65			8.52267	3			8.52267	-6106
		8.53333	-66			8.53333	5			8.53333	-6106
		8.544	-71			8.544	2			8.544	-6103
		8.55467	-72			8.55467	3			8.55467	-6103
		8.56533	-68			8.56533	4			8.56533	-6101
		8.576	-68			8.576	-2			8.576	-6102
		8.58667	-66			8.58667	-5			8.58667	-6104
		8.59733	-68			8.59733	-2			8.59733	-6110
		8.608	-74			8.608	0			8.608	-6114
		8.61867	-76			8.61867	-7			8.61867	-6109
		8.62933	-73			8.62933	-10			8.62933	-6104
		8.64	-71			8.64	-3			8.64	-6104
		8.65067	-68			8.65067	1			8.65067	-6109
		8.66133	-69			8.66133	1			8.66133	-6110
		8.672	-68			8.672	-1			8.672	-6107
		8.68267	-64			8.68267	0			8.68267	-6105
		8.69333	-65			8.69333	1			8.69333	-6101
		8.704	-67			8.704	2			8.704	-6102
		8.71467	-69			8.71467	-2			8.71467	-6104
		8.72533	-68			8.72533	-9			8.72533	-6097
		8.736	-65			8.736	-8			8.736	-6097
		8.74667	-73			8.74667	-6			8.74667	-6108
		8.75733	-75			8.75733	-5			8.75733	-6115
		8.768	-71			8.768	-5			8.768	-6113
		8.77867	-69			8.77867	-2			8.77867	-6109
		8.78933	-72			8.78933	4			8.78933	-6107
		8.8	-75			8.8	6			8.8	-6105
		8.81067	-75			8.81067	0			8.81067	-6105
		8.82133	-73			8.82133	-6			8.82133	-6105
		8.832	-69			8.832	-2			8.832	-6106
		8.84267	-68			8.84267	3			8.84267	-6106
		8.85333	-68			8.85333	6			8.85333	-6106
		8.864	-67			8.864	4			8.864	-6109
		8.87467	-68			8.87467	0			8.87467	-6109
		8.88533	-67			8.88533	2			8.88533	-6112
		8.896	-68			8.896	3			8.896	-6117
		8.90667	-71			8.90667	0			8.90667	-6113
		8.91733	-70			8.91733	-1			8.91733	-6107
		8.928	-65			8.928	2			8.928	-6106
		8.93867	-64			8.93867	1			8.93867	-6102
		8.94933	-70			8.94933	1			8.94933	-6097
		8.96	-75			8.96	4			8.96	-6097
		8.97067	-72			8.97067	2			8.97067	-6103
		8.98133	-67			8.98133	-3			8.98133	-6105
		8.992	-72			8.992	-4			8.992	-6101
		9.00267	-73			9.00267	-1			9.00267	-6101
		9.01333	-69			9.01333	2			9.01333	-6106
		9.024	-68			9.024	1			9.024	-6106
		9.03467	-70			9.03467	1			9.03467	-6106
		9.04533	-68			9.04533	3			9.04533	-6108
		9.056	-65			9.056	1			9.056	-6106
		9.06667	-67			9.06667	0			9.06667	-6102
		9.07733	-67			9.07733	2			9.07733	-6100
		9.088	-66			9.088	7			9.088	-6100
		9.09867	-70			9.09867	4			9.09867	-6102
		9.10933	-77			9.10933	0			9.10933	-6103
		9.12	-78			9.12	-2			9.12	-6099
		9.13067	-75			9.13067	-3			9.13067	-6095
		9.14133	-67			9.14133	-1			9.14133	-6096
		9.152	-57			9.152	-1			9.152	-6099
		9.16267	-60			9.16267	1			9.16267	-6102
		9.17333	-68			9.17333	1			9.17333	-6106
		9.184	-66			9.184	1			9.184	-6106
		9.19467	-68			9.19467	5			9.19467	-6106
		9.20533	-75			9.20533	5			9.20533	-6108
		9.216	-79			9.216	3			9.216	-6107
		9.22667	-76			9.22667	2			9.22667	-6104
		9.23733	-70			9.23733	3			9.23733	-6102
		9.248	-72			9.248	6			9.248	-6106
		9.25867	-75			9.25867	6			9.25867	-6110
		9.26933	-76			9.26933	6			9.26933	-6106
		9.28	-75			9.28	12			9.28	-6101
		9.29067	-75			9.29067	14			9.29067	-6102
		9.30133	-80			9.30133	7			9.30133	-6104
		9.312	-75			9.312	3			9.312	-6104
		9.32267	-71			9.32267	6			9.32267	-6102
		9.33333	-79			9.33333	8			9.33333	-6100
		9.344	-79			9.344	4			9.344	-6103
		9.35467	-76			9.35467	4			9.35467	-6107
		9.36533	-77			9.36533	-1			9.36533	-6108
		9.376	-72			9.376	-1			9.376	-6107
		9.38667	-68			9.38667	0			9.38667	-6104
		9.39733	-75			9.39733	-1			9.39733	-6098
		9.408	-79			9.408	3			9.408	-6095
		9.41867	-79			9.41867	2			9.41867	-6102
		9.42933	-75			9.42933	1			9.42933	-6105
		9.44	-77			9.44	3			9.44	-6101
		9.45067	-84			9.45067	5			9.45067	-6101
		9.46133	-86			9.46133	3			9.46133	-6102
		9.472	-85			9.472	6			9.472	-6103
		9.48267	-81			9.48267	14			9.48267	-6106
		9.49333	-76			9.49333	13			9.49333	-6104
		9.504	-73			9.504	4			9.504	-6103
		9.51467	-79			9.51467	2			9.51467	-6102
		9.52533	-81			9.52533	7			9.52533	-6098
		9.536	-80			9.536	7			9.536	-6096
		9.54667	-77			9.54667	5			9.54667	-6102
		9.55733	-75			9.55733	7			9.55733	-6105
		9.568	-78			9.568	9			9.568	-6102
		9.57867	-77			9.57867	7			9.57867	-6096
		9.58933	-76			9.58933	7			9.58933	-6100
		9.6	-77			9.6	6			9.6	-6101
		9.61067	-77			9.61067	8			9.61067	-6101
		9.62133	-80			9.62133	12			9.62133	-6103
		9.632	-79			9.632	12			9.632	-6101
		9.64267	-74			9.64267	9			9.64267	-6100
		9.65333	-73			9.65333	9			9.65333	-6100
		9.664	-75			9.664	8			9.664	-6105
		9.67467	-84			9.67467	9			9.67467	-6108
		9.68533	-86			9.68533	12			9.68533	-6105
		9.696	-82			9.696	12			9.696	-6106
		9.70667	-77			9.70667	12			9.70667	-6106
		9.71733	-73			9.71733	15			9.71733	-6105
		9.728	-73			9.728	17			9.728	-6106
		9.73867	-75			9.73867	14			9.73867	-6108
		9.74933	-75			9.74933	10			9.74933	-6110
		9.76	-76			9.76	8			9.76	-6109
		9.77067	-76			9.77067	12			9.77067	-6106
		9.78133	-81			9.78133	15			9.78133	-6101
		9.792	-82			9.792	14			9.792	-6097
		9.80267	-79			9.80267	10			9.80267	-6097
		9.81333	-83			9.81333	7			9.81333	-6100
		9.824	-82			9.824	13			9.824	-6101
		9.83467	-75			9.83467	15			9.83467	-6103
		9.84533	-75			9.84533	12			9.84533	-6101
		9.856	-79			9.856	12			9.856	-6099
		9.86667	-79			9.86667	16			9.86667	-6100
		9.87733	-79			9.87733	15			9.87733	-6096
		9.888	-82			9.888	13			9.888	-6102
		9.89867	-80			9.89867	11			9.89867	-6112
		9.90933	-81			9.90933	8			9.90933	-6109
		9.92	-81			9.92	15			9.92	-6102
		9.93067	-78			9.93067	20			9.93067	-6098
		9.94133	-81			9.94133	16			9.94133	-6100
		9.952	-79			9.952	11			9.952	-6104
		9.96267	-80			9.96267	14			9.96267	-6104
		9.97333	-83			9.97333	17			9.97333	-6099
		9.984	-80			9.984	15			9.984	-6099
		9.99467	-78			9.99467	17			9.99467	-6104
		10.0053	-79			10.0053	16			10.0053	-6104
		10.016	-78			10.016	15			10.016	-6098
		10.0267	-76			10.0267	17			10.0267	-6091
		10.0373	-79			10.0373	15			10.0373	-6091
		10.048	-80			10.048	14			10.048	-6096
		10.0587	-75			10.0587	16			10.0587	-6098
		10.0693	-72			10.0693	13			10.0693	-6096
		10.08	-75			10.08	13			10.08	-6099
		10.0907	-78			10.0907	21			10.0907	-6100
		10.1013	-78			10.1013	21			10.1013	-6097
		10.112	-80			10.112	15			10.112	-6099
		10.1227	-84			10.1227	14			10.1227	-6103
		10.1333	-85			10.1333	16			10.1333	-6102
		10.144	-82			10.144	14			10.144	-6095
		10.1547	-78			10.1547	16			10.1547	-6093
		10.1653	-77			10.1653	16			10.1653	-6098
		10.176	-78			10.176	10			10.176	-6104
		10.1867	-78			10.1867	11			10.1867	-6100
		10.1973	-79			10.1973	16			10.1973	-6095
		10.208	-79			10.208	17			10.208	-6094
		10.2187	-76			10.2187	17			10.2187	-6091
		10.2293	-75			10.2293	17			10.2293	-6090
		10.24	-82			10.24	17			10.24	-6090
		10.2507	-83			10.2507	15			10.2507	-6090
		10.2613	-79			10.2613	10			10.2613	-6096
		10.272	-77			10.272	9			10.272	-6104
		10.2827	-79			10.2827	12			10.2827	-6103
		10.2933	-81			10.2933	16			10.2933	-6100
		10.304	-82			10.304	19			10.304	-6098
		10.3147	-82			10.3147	21			10.3147	-6098
		10.3253	-79			10.3253	24			10.3253	-6098
		10.336	-75			10.336	26			10.336	-6094
		10.3467	-78			10.3467	24			10.3467	-6096
		10.3573	-81			10.3573	18			10.3573	-6101
		10.368	-80			10.368	13			10.368	-6102
		10.3787	-79			10.3787	14			10.3787	-6100
		10.3893	-84			10.3893	13			10.3893	-6094
		10.4	-89			10.4	18			10.4	-6094
		10.4107	-86			10.4107	23			10.4107	-6091
		10.4213	-84			10.4213	19			10.4213	-6087
		10.432	-80			10.432	16			10.432	-6088
		10.4427	-70			10.4427	18			10.4427	-6085
		10.4533	-70			10.4533	24			10.4533	-6090
		10.464	-82			10.464	25			10.464	-6089
		10.4747	-86			10.4747	21			10.4747	-6088
		10.4853	-82			10.4853	20			10.4853	-6094
		10.496	-79			10.496	23			10.496	-6094
		10.5067	-82			10.5067	22			10.5067	-6088
		10.5173	-85			10.5173	15			10.5173	-6080
		10.528	-85			10.528	13			10.528	-6083
		10.5387	-86			10.5387	16			10.5387	-6089
		10.5493	-85			10.5493	16			10.5493	-6090
		10.56	-84			10.56	16			10.56	-6089
		10.5707	-84			10.5707	22			10.5707	-6097
		10.5813	-80			10.5813	25			10.5813	-6099
		10.592	-81			10.592	22			10.592	-6092
		10.6027	-80			10.6027	20			10.6027	-6087
		10.6133	-76			10.6133	16			10.6133	-6079
		10.624	-79			10.624	18			10.624	-6075
		10.6347	-84			10.6347	17			10.6347	-6079
		10.6453	-81			10.6453	9			10.6453	-6083
		10.656	-78			10.656	11			10.656	-6088
		10.6667	-79			10.6667	15			10.6667	-6089
		10.6773	-80			10.6773	18			10.6773	-6087
		10.688	-78			10.688	20			10.688	-6085
		10.6987	-78			10.6987	19			10.6987	-6083
		10.7093	-79			10.7093	19			10.7093	-6084
		10.72	-82			10.72	23			10.72	-6083
		10.7307	-86			10.7307	22			10.7307	-6083
		10.7413	-87			10.7413	21			10.7413	-6085
		10.752	-85			10.752	19			10.752	-6082
		10.7627	-82			10.7627	19			10.7627	-6080
		10.7733	-81			10.7733	17			10.7733	-6077
		10.784	-81			10.784	19			10.784	-6076
		10.7947	-82			10.7947	22			10.7947	-6077
		10.8053	-82			10.8053	23			10.8053	-6071
		10.816	-79			10.816	22			10.816	-6071
		10.8267	-78			10.8267	18			10.8267	-6078
		10.8373	-76			10.8373	20			10.8373	-6082
		10.848	-75			10.848	22			10.848	-6085
		10.8587	-78			10.8587	27			10.8587	-6086
		10.8693	-78			10.8693	28			10.8693	-6083
		10.88	-81			10.88	27			10.88	-6072
		10.8907	-84			10.8907	31			10.8907	-6069
		10.9013	-87			10.9013	28			10.9013	-6074
		10.912	-88			10.912	25			10.912	-6070
		10.9227	-85			10.9227	26			10.9227	-6068
		10.9333	-86			10.9333	22			10.9333	-6068
		10.944	-81			10.944	20			10.944	-6064
		10.9547	-74			10.9547	23			10.9547	-6064
		10.9653	-80			10.9653	25			10.9653	-6065
		10.976	-89			10.976	23			10.976	-6069
		10.9867	-84			10.9867	22			10.9867	-6074
		10.9973	-82			10.9973	25			10.9973	-6073
		11.008	-85			11.008	30			11.008	-6068
		11.0187	-87			11.0187	28			11.0187	-6069
		11.0293	-89			11.0293	28			11.0293	-6069
		11.04	-85			11.04	33			11.04	-6069
		11.0507	-82			11.0507	32			11.0507	-6065
		11.0613	-89			11.0613	26			11.0613	-6064
		11.072	-88			11.072	19			11.072	-6066
		11.0827	-88			11.0827	15			11.0827	-6068
		11.0933	-92			11.0933	18			11.0933	-6068
		11.104	-89			11.104	22			11.104	-6068
		11.1147	-89			11.1147	24			11.1147	-6069
		11.1253	-93			11.1253	24			11.1253	-6066
		11.136	-89			11.136	23			11.136	-6066
		11.1467	-86			11.1467	21			11.1467	-6068
		11.1573	-84			11.1573	22			11.1573	-6065
		11.168	-85			11.168	25			11.168	-6061
		11.1787	-91			11.1787	22			11.1787	-6058
		11.1893	-89			11.1893	23			11.1893	-6057
		11.2	-88			11.2	27			11.2	-6056
		11.2107	-91			11.2107	23			11.2107	-6052
		11.2213	-90			11.2213	20			11.2213	-6053
		11.232	-86			11.232	20			11.232	-6056
		11.2427	-81			11.2427	20			11.2427	-6057
		11.2533	-80			11.2533	24			11.2533	-6061
		11.264	-83			11.264	25			11.264	-6064
		11.2747	-89			11.2747	23			11.2747	-6064
		11.2853	-88			11.2853	21			11.2853	-6062
		11.296	-86			11.296	20			11.296	-6059
		11.3067	-90			11.3067	18			11.3067	-6059
		11.3173	-92			11.3173	18			11.3173	-6056
		11.328	-91			11.328	21			11.328	-6051
		11.3387	-84			11.3387	17			11.3387	-6051
		11.3493	-82			11.3493	10			11.3493	-6052
		11.36	-86			11.36	11			11.36	-6050
		11.3707	-91			11.3707	14			11.3707	-6050
		11.3813	-95			11.3813	20			11.3813	-6053
		11.392	-94			11.392	19			11.392	-6049
		11.4027	-91			11.4027	15			11.4027	-6044
		11.4133	-85			11.4133	16			11.4133	-6044
		11.424	-82			11.424	16			11.424	-6051
		11.4347	-80			11.4347	15			11.4347	-6050
		11.4453	-81			11.4453	19			11.4453	-6047
		11.456	-91			11.456	22			11.456	-6050
		11.4667	-96			11.4667	25			11.4667	-6049
		11.4773	-93			11.4773	25			11.4773	-6051
		11.488	-91			11.488	23			11.488	-6053
		11.4987	-87			11.4987	20			11.4987	-6052
		11.5093	-88			11.5093	20			11.5093	-6052
		11.52	-92			11.52	21			11.52	-6048
		11.5307	-90			11.5307	23			11.5307	-6045
		11.5413	-87			11.5413	24			11.5413	-6048
		11.552	-87			11.552	19			11.552	-6050
		11.5627	-86			11.5627	17			11.5627	-6050
		11.5733	-86			11.5733	17			11.5733	-6049
		11.584	-86			11.584	20			11.584	-6046
		11.5947	-84			11.5947	24			11.5947	-6044
		11.6053	-82			11.6053	27			11.6053	-6048
		11.616	-82			11.616	26			11.616	-6048
		11.6267	-85			11.6267	22			11.6267	-6042
		11.6373	-86			11.6373	24			11.6373	-6039
		11.648	-86			11.648	22			11.648	-6040
		11.6587	-88			11.6587	20			11.6587	-6042
		11.6693	-82			11.6693	20			11.6693	-6041
		11.68	-84			11.68	19			11.68	-6041
		11.6907	-89			11.6907	22			11.6907	-6041
		11.7013	-86			11.7013	23			11.7013	-6039
		11.712	-86			11.712	20			11.712	-6040
		11.7227	-87			11.7227	23			11.7227	-6040
		11.7333	-90			11.7333	28			11.7333	-6037
		11.744	-90			11.744	27			11.744	-6037
		11.7547	-92			11.7547	22			11.7547	-6037
		11.7653	-93			11.7653	16			11.7653	-6036
		11.776	-92			11.776	15			11.776	-6039
		11.7867	-89			11.7867	20			11.7867	-6040
		11.7973	-86			11.7973	27			11.7973	-6034
		11.808	-90			11.808	29			11.808	-6033
		11.8187	-91			11.8187	23			11.8187	-6036
		11.8293	-86			11.8293	19			11.8293	-6036
		11.84	-86			11.84	24			11.84	-6042
		11.8507	-89			11.8507	25			11.8507	-6044
		11.8613	-91			11.8613	19			11.8613	-6039
		11.872	-91			11.872	23			11.872	-6038
		11.8827	-91			11.8827	23			11.8827	-6040
		11.8933	-93			11.8933	21			11.8933	-6037
		11.904	-92			11.904	21			11.904	-6035
		11.9147	-86			11.9147	20			11.9147	-6035
		11.9253	-88			11.9253	21			11.9253	-6037
		11.936	-92			11.936	25			11.936	-6042
		11.9467	-91			11.9467	29			11.9467	-6040
		11.9573	-87			11.9573	28			11.9573	-6040
		11.968	-84			11.968	26			11.968	-6039
		11.9787	-86			11.9787	27			11.9787	-6037
		11.9893	-89			11.9893	29			11.9893	-6033
		12	-90			12	25			12	-6032
		12.0107	-90			12.0107	22			12.0107	-6039
		12.0213	-88			12.0213	24			12.0213	-6044
		12.032	-90			12.032	24			12.032	-6040
		12.0427	-88			12.0427	27			12.0427	-6035
		12.0533	-87			12.0533	27			12.0533	-6034
		12.064	-93			12.064	23			12.064	-6036
		12.0747	-94			12.0747	22			12.0747	-6040
		12.0853	-93			12.0853	25			12.0853	-6041
		12.096	-90			12.096	25			12.096	-6038
		12.1067	-90			12.1067	24			12.1067	-6035
		12.1173	-94			12.1173	21			12.1173	-6032
		12.128	-92			12.128	17			12.128	-6028
		12.1387	-88			12.1387	15			12.1387	-6029
		12.1493	-87			12.1493	13			12.1493	-6034
		12.16	-85			12.16	14			12.16	-6035
		12.1707	-88			12.1707	13			12.1707	-6037
		12.1813	-91			12.1813	12			12.1813	-6038
		12.192	-91			12.192	14			12.192	-6036
		12.2027	-90			12.2027	14			12.2027	-6034
		12.2133	-87			12.2133	14			12.2133	-6030
		12.224	-92			12.224	20			12.224	-6029
		12.2347	-93			12.2347	26			12.2347	-6029
		12.2453	-90			12.2453	25			12.2453	-6030
		12.256	-92			12.256	19			12.256	-6032
		12.2667	-93			12.2667	20			12.2667	-6034
		12.2773	-88			12.2773	22			12.2773	-6036
		12.288	-84			12.288	26			12.288	-6037
		12.2987	-89			12.2987	28			12.2987	-6036
		12.3093	-94			12.3093	28			12.3093	-6034
		12.32	-95			12.32	28			12.32	-6033
		12.3307	-91			12.3307	25			12.3307	-6035
		12.3413	-88			12.3413	24			12.3413	-6032
		12.352	-87			12.352	19			12.352	-6030
		12.3627	-87			12.3627	15			12.3627	-6030
		12.3733	-88			12.3733	17			12.3733	-6024
		12.384	-85			12.384	17			12.384	-6026
		12.3947	-85			12.3947	20			12.3947	-6029
		12.4053	-90			12.4053	19			12.4053	-6026
		12.416	-92			12.416	17			12.416	-6026
		12.4267	-88			12.4267	16			12.4267	-6027
		12.4373	-89			12.4373	16			12.4373	-6030
		12.448	-93			12.448	17			12.448	-6032
		12.4587	-97			12.4587	18			12.4587	-6032
		12.4693	-94			12.4693	17			12.4693	-6030
		12.48	-91			12.48	17			12.48	-6026
		12.4907	-90			12.4907	21			12.4907	-6024
		12.5013	-88			12.5013	23			12.5013	-6024
		12.512	-91			12.512	25			12.512	-6023
		12.5227	-92			12.5227	26			12.5227	-6020
		12.5333	-91			12.5333	17			12.5333	-6021
		12.544	-91			12.544	13			12.544	-6026
		12.5547	-90			12.5547	15			12.5547	-6025
		12.5653	-92			12.5653	14			12.5653	-6021
		12.576	-93			12.576	16			12.576	-6019
		12.5867	-88			12.5867	18			12.5867	-6018
		12.5973	-86			12.5973	16			12.5973	-6024
		12.608	-87			12.608	14			12.608	-6022
		12.6187	-89			12.6187	12			12.6187	-6014
		12.6293	-94			12.6293	12			12.6293	-6018
		12.64	-93			12.64	16			12.64	-6021
		12.6507	-92			12.6507	19			12.6507	-6026
		12.6613	-94			12.6613	19			12.6613	-6027
		12.672	-95			12.672	13			12.672	-6019
		12.6827	-91			12.6827	11			12.6827	-6014
		12.6933	-85			12.6933	16			12.6933	-6013
		12.704	-83			12.704	24			12.704	-6015
		12.7147	-85			12.7147	25			12.7147	-6018
		12.7253	-87			12.7253	19			12.7253	-6017
		12.736	-88			12.736	16			12.736	-6015
		12.7467	-90			12.7467	16			12.7467	-6016
		12.7573	-93			12.7573	16			12.7573	-6018
		12.768	-95			12.768	23			12.768	-6019
		12.7787	-94			12.7787	25			12.7787	-6018
		12.7893	-92			12.7893	22			12.7893	-6017
		12.8	-90			12.8	18			12.8	-6017
		12.8107	-90			12.8107	15			12.8107	-6017
		12.8213	-90			12.8213	14			12.8213	-6019
		12.832	-88			12.832	15			12.832	-6022
		12.8427	-86			12.8427	13			12.8427	-6021
		12.8533	-91			12.8533	14			12.8533	-6023
		12.864	-93			12.864	11			12.864	-6021
		12.8747	-90			12.8747	7			12.8747	-6019
		12.8853	-83			12.8853	8			12.8853	-6021
		12.896	-85			12.896	10			12.896	-6019
		12.9067	-93			12.9067	14			12.9067	-6014
		12.9173	-91			12.9173	16			12.9173	-6017
		12.928	-88			12.928	17			12.928	-6017
		12.9387	-85			12.9387	20			12.9387	-6008
		12.9493	-87			12.9493	22			12.9493	-6006
		12.96	-91			12.96	19			12.96	-6010
		12.9707	-94			12.9707	17			12.9707	-6013
		12.9813	-97			12.9813	15			12.9813	-6015
		12.992	-98			12.992	16			12.992	-6012
		13.0027	-98			13.0027	14			13.0027	-6009
		13.0133	-92			13.0133	14			13.0133	-6013
		13.024	-88			13.024	17			13.024	-6014
		13.0347	-92			13.0347	15			13.0347	-6014
		13.0453	-94			13.0453	16			13.0453	-6015
		13.056	-94			13.056	19			13.056	-6015
		13.0667	-91			13.0667	18			13.0667	-6012
		13.0773	-91			13.0773	23			13.0773	-6009
		13.088	-89			13.088	21			13.088	-6009
		13.0987	-90			13.0987	18			13.0987	-6010
		13.1093	-92			13.1093	14			13.1093	-6013
		13.12	-98			13.12	9			13.12	-6014
		13.1307	-102			13.1307	15			13.1307	-6014
		13.1413	-97			13.1413	19			13.1413	-6015
		13.152	-92			13.152	19			13.152	-6013
		13.1627	-92			13.1627	17			13.1627	-6011
		13.1733	-97			13.1733	16			13.1733	-6008
		13.184	-98			13.184	16			13.184	-6009
		13.1947	-95			13.1947	15			13.1947	-6011
		13.2053	-93			13.2053	16			13.2053	-6012
		13.216	-89			13.216	15			13.216	-6016
		13.2267	-90			13.2267	13			13.2267	-6017
		13.2373	-92			13.2373	10			13.2373	-6012
		13.248	-85			13.248	8			13.248	-6011
		13.2587	-85			13.2587	9			13.2587	-6016
		13.2693	-96			13.2693	6			13.2693	-6015
		13.28	-103			13.28	8			13.28	-6014
		13.2907	-101			13.2907	13			13.2907	-6012
		13.3013	-97			13.3013	15			13.3013	-6011
		13.312	-95			13.312	17			13.312	-6013
		13.3227	-93			13.3227	15			13.3227	-6010
		13.3333	-93			13.3333	12			13.3333	-6005
		13.344	-93			13.344	12			13.344	-5999
		13.3547	-94			13.3547	13			13.3547	-6001
		13.3653	-94			13.3653	15			13.3653	-6007
		13.376	-94			13.376	15			13.376	-6009
		13.3867	-97			13.3867	12			13.3867	-6007
		13.3973	-97			13.3973	15			13.3973	-6004
		13.408	-100			13.408	16			13.408	-6004
		13.4187	-105			13.4187	11			13.4187	-6009
		13.4293	-101			13.4293	8			13.4293	-6010
		13.44	-95			13.44	8			13.44	-6006
		13.4507	-94			13.4507	8			13.4507	-6010
		13.4613	-90			13.4613	10			13.4613	-6012
		13.472	-85			13.472	13			13.472	-6010
		13.4827	-85			13.4827	14			13.4827	-6009
		13.4933	-91			13.4933	13			13.4933	-6005
		13.504	-93			13.504	13			13.504	-6000
		13.5147	-89			13.5147	13			13.5147	-6003
		13.5253	-89			13.5253	13			13.5253	-6008
		13.536	-94			13.536	13			13.536	-6009
		13.5467	-94			13.5467	13			13.5467	-6006
		13.5573	-94			13.5573	12			13.5573	-6005
		13.568	-96			13.568	7			13.568	-6006
		13.5787	-94			13.5787	5			13.5787	-6003
		13.5893	-90			13.5893	6			13.5893	-6006
		13.6	-88			13.6	6			13.6	-6011
		13.6107	-88			13.6107	6			13.6107	-6011
		13.6213	-90			13.6213	4			13.6213	-6007
		13.632	-91			13.632	-1			13.632	-6001
		13.6427	-87			13.6427	1			13.6427	-5998
		13.6533	-83			13.6533	7			13.6533	-5998
		13.664	-84			13.664	9			13.664	-6000
		13.6747	-87			13.6747	6			13.6747	-6002
		13.6853	-90			13.6853	5			13.6853	-6001
		13.696	-94			13.696	7			13.696	-5999
		13.7067	-94			13.7067	12			13.7067	-5993
		13.7173	-94			13.7173	11			13.7173	-5991
		13.728	-96			13.728	1			13.728	-5995
		13.7387	-95			13.7387	2			13.7387	-5991
		13.7493	-92			13.7493	7			13.7493	-5994
		13.76	-90			13.76	4			13.76	-5999
		13.7707	-94			13.7707	8			13.7707	-6000
		13.7813	-98			13.7813	11			13.7813	-5999
		13.792	-94			13.792	6			13.792	-6002
		13.8027	-89			13.8027	4			13.8027	-6001
		13.8133	-90			13.8133	4			13.8133	-5995
		13.824	-92			13.824	9			13.824	-5996
		13.8347	-92			13.8347	12			13.8347	-6001
		13.8453	-90			13.8453	12			13.8453	-6002
		13.856	-88			13.856	11			13.856	-5998
		13.8667	-91			13.8667	12			13.8667	-5993
		13.8773	-95			13.8773	16			13.8773	-5989
		13.888	-96			13.888	11			13.888	-5985
		13.8987	-95			13.8987	7			13.8987	-5988
		13.9093	-92			13.9093	11			13.9093	-5996
		13.92	-86			13.92	9			13.92	-5997
		13.9307	-83			13.9307	3			13.9307	-5995
		13.9413	-90			13.9413	4			13.9413	-5999
		13.952	-93			13.952	9			13.952	-6001
		13.9627	-89			13.9627	13			13.9627	-5999
		13.9733	-89			13.9733	12			13.9733	-5996
		13.984	-90			13.984	12			13.984	-5996
		13.9947	-91			13.9947	14			13.9947	-5994
		14.0053	-94			14.0053	9			14.0053	-5990
		14.016	-92			14.016	7			14.016	-5994
		14.0267	-91			14.0267	7			14.0267	-5997
		14.0373	-90			14.0373	6			14.0373	-5997
		14.048	-86			14.048	7			14.048	-5997
		14.0587	-84			14.0587	8			14.0587	-5997
		14.0693	-90			14.0693	10			14.0693	-5997
		14.08	-93			14.08	10			14.08	-5992
		14.0907	-90			14.0907	8			14.0907	-5991
		14.1013	-84			14.1013	5			14.1013	-5992
		14.112	-88			14.112	2			14.112	-5994
		14.1227	-89			14.1227	5			14.1227	-5995
		14.1333	-89			14.1333	9			14.1333	-5999
		14.144	-91			14.144	8			14.144	-6000
		14.1547	-89			14.1547	9			14.1547	-5994
		14.1653	-88			14.1653	9			14.1653	-5992
		14.176	-88			14.176	9			14.176	-5992
		14.1867	-93			14.1867	12			14.1867	-5991
		14.1973	-96			14.1973	14			14.1973	-5993
		14.208	-93			14.208	14			14.208	-5993
		14.2187	-94			14.2187	10			14.2187	-5993
		14.2293	-94			14.2293	9			14.2293	-5994
		14.24	-93			14.24	11			14.24	-5993
		14.2507	-94			14.2507	13			14.2507	-5990
		14.2613	-96			14.2613	13			14.2613	-5988
		14.272	-98			14.272	9			14.272	-5989
		14.2827	-97			14.2827	1			14.2827	-5990
		14.2933	-94			14.2933	-1			14.2933	-5989
		14.304	-89			14.304	3			14.304	-5987
		14.3147	-85			14.3147	6			14.3147	-5988
		14.3253	-85			14.3253	11			14.3253	-5990
		14.336	-88			14.336	14			14.336	-5992
		14.3467	-89			14.3467	15			14.3467	-5996
		14.3573	-91			14.3573	15			14.3573	-5999
		14.368	-89			14.368	9			14.368	-5998
		14.3787	-87			14.3787	5			14.3787	-5998
		14.3893	-88			14.3893	4			14.3893	-5999
		14.4	-84			14.4	3			14.4	-5994
		14.4107	-90			14.4107	7			14.4107	-5990
		14.4213	-100			14.4213	10			14.4213	-5994
		14.432	-97			14.432	12			14.432	-5996
		14.4427	-90			14.4427	15			14.4427	-5992
		14.4533	-86			14.4533	10			14.4533	-5994
		14.464	-88			14.464	4			14.464	-6003
		14.4747	-92			14.4747	4			14.4747	-6002
		14.4853	-92			14.4853	7			14.4853	-5995
		14.496	-87			14.496	5			14.496	-5995
		14.5067	-87			14.5067	4			14.5067	-5999
		14.5173	-92			14.5173	4			14.5173	-6002
		14.528	-92			14.528	4			14.528	-6000
		14.5387	-86			14.5387	2			14.5387	-5998
		14.5493	-79			14.5493	-2			14.5493	-5997
		14.56	-79			14.56	1			14.56	-5999
		14.5707	-84			14.5707	6			14.5707	-5998
		14.5813	-86			14.5813	9			14.5813	-5994
		14.592	-84			14.592	10			14.592	-5996
		14.6027	-87			14.6027	12			14.6027	-5994
		14.6133	-88			14.6133	12			14.6133	-5989
		14.624	-85			14.624	9			14.624	-5988
		14.6347	-87			14.6347	7			14.6347	-5994
		14.6453	-91			14.6453	7			14.6453	-6001
		14.656	-90			14.656	4			14.656	-6001
		14.6667	-83			14.6667	2			14.6667	-6002
		14.6773	-81			14.6773	8			14.6773	-5998
		14.688	-86			14.688	12			14.688	-5998
		14.6987	-92			14.6987	9			14.6987	-5997
		14.7093	-88			14.7093	11			14.7093	-5997
		14.72	-83			14.72	12			14.72	-6002
		14.7307	-82			14.7307	12			14.7307	-6003
		14.7413	-79			14.7413	10			14.7413	-5997
		14.752	-78			14.752	4			14.752	-5995
		14.7627	-78			14.7627	4			14.7627	-5997
		14.7733	-78			14.7733	4			14.7733	-5995
		14.784	-84			14.784	-1			14.784	-5993
		14.7947	-92			14.7947	-2			14.7947	-5996
		14.8053	-91			14.8053	2			14.8053	-5995
		14.816	-88			14.816	5			14.816	-5993
		14.8267	-86			14.8267	11			14.8267	-5991
		14.8373	-86			14.8373	16			14.8373	-5991
		14.848	-86			14.848	17			14.848	-5995
		14.8587	-82			14.8587	19			14.8587	-5997
		14.8693	-84			14.8693	14			14.8693	-6002
		14.88	-89			14.88	12			14.88	-6004
		14.8907	-90			14.8907	16			14.8907	-6003
		14.9013	-88			14.9013	13			14.9013	-6003
		14.912	-82			14.912	10			14.912	-6002
		14.9227	-82			14.9227	3			14.9227	-6000
		14.9333	-79			14.9333	2			14.9333	-6002
		14.944	-75			14.944	7			14.944	-6002
		14.9547	-76			14.9547	7			14.9547	-5999
		14.9653	-73			14.9653	7			14.9653	-5998
		14.976	-78			14.976	4			14.976	-6000
		14.9867	-77			14.9867	5			14.9867	-5998
		14.9973	-76			14.9973	5			14.9973	-5995
		15.008	-82			15.008	1			15.008	-5991
		15.0187	-82			15.0187	-3			15.0187	-5994
		15.0293	-76			15.0293	-5			15.0293	-5998
		15.04	-68			15.04	-2			15.04	-5994
		15.0507	-71			15.0507	5			15.0507	-5992
		15.0613	-77			15.0613	6			15.0613	-5998
		15.072	-78			15.072	2			15.072	-6000
		15.0827	-77			15.0827	0			15.0827	-5998
		15.0933	-85			15.0933	4			15.0933	-5996
		15.104	-87			15.104	6			15.104	-5998
		15.1147	-80			15.1147	3			15.1147	-6002
		15.1253	-75			15.1253	2			15.1253	-6006
		15.136	-67			15.136	6			15.136	-6006
		15.1467	-63			15.1467	6			15.1467	-6004
		15.1573	-67			15.1573	2			15.1573	-6002
		15.168	-71			15.168	-2			15.168	-6002
		15.1787	-76			15.1787	-4			15.1787	-5999
		15.1893	-77			15.1893	-4			15.1893	-5994
		15.2	-75			15.2	-3			15.2	-5997
		15.2107	-73			15.2107	-3			15.2107	-6002
		15.2213	-71			15.2213	-4			15.2213	-6002
		15.232	-72			15.232	2			15.232	-6004
		15.2427	-71			15.2427	9			15.2427	-6007
		15.2533	-71			15.2533	5			15.2533	-6003
		15.264	-73			15.264	5			15.264	-6002
		15.2747	-70			15.2747	3			15.2747	-6004
		15.2853	-68			15.2853	5			15.2853	-6005
		15.296	-65			15.296	8			15.296	-6002
		15.3067	-64			15.3067	5			15.3067	-5998
		15.3173	-65			15.3173	1			15.3173	-5999
		15.328	-59			15.328	2			15.328	-6000
		15.3387	-59			15.3387	1			15.3387	-5999
		15.3493	-66			15.3493	-1			15.3493	-6000
		15.36	-70			15.36	-1			15.36	-6001
		15.3707	-73			15.3707	-4			15.3707	-6002
		15.3813	-74			15.3813	-2			15.3813	-6001
		15.392	-71			15.392	-1			15.392	-6001
		15.4027	-60			15.4027	-2			15.4027	-6002
		15.4133	-57			15.4133	0			15.4133	-5997
		15.424	-62			15.424	-1			15.424	-5993
		15.4347	-58			15.4347	0			15.4347	-5993
		15.4453	-56			15.4453	4			15.4453	-5995
		15.456	-56			15.456	3			15.456	-5998
		15.4667	-52			15.4667	2			15.4667	-6002
		15.4773	-52			15.4773	-1			15.4773	-6003
		15.488	-53			15.488	-2			15.488	-6003
		15.4987	-57			15.4987	-5			15.4987	-6003
		15.5093	-62			15.5093	-7			15.5093	-6007
		15.52	-61			15.52	-6			15.52	-6006
		15.5307	-56			15.5307	-4			15.5307	-5998
		15.5413	-57			15.5413	-3			15.5413	-6000
		15.552	-57			15.552	-4			15.552	-6003
		15.5627	-57			15.5627	-4			15.5627	-6006
		15.5733	-53			15.5733	-7			15.5733	-6006
		15.584	-52			15.584	-9			15.584	-6002
		15.5947	-54			15.5947	-6			15.5947	-6001
		15.6053	-56			15.6053	-4			15.6053	-6002
		15.616	-56			15.616	-2			15.616	-6009
		15.6267	-56			15.6267	4			15.6267	-6007
		15.6373	-57			15.6373	3			15.6373	-6007
		15.648	-54			15.648	0			15.648	-6010
		15.6587	-54			15.6587	-1			15.6587	-6009
		15.6693	-56			15.6693	-5			15.6693	-6011
		15.68	-53			15.68	-13			15.68	-6014
		15.6907	-49			15.6907	-10			15.6907	-6016
		15.7013	-46			15.7013	-3			15.7013	-6015
		15.712	-45			15.712	2			15.712	-6008
		15.7227	-44			15.7227	3			15.7227	-6005
		15.7333	-40			15.7333	0			15.7333	-6010
		15.744	-41			15.744	2			15.744	-6008
		15.7547	-44			15.7547	-1			15.7547	-6007
		15.7653	-45			15.7653	-6			15.7653	-6008
		15.776	-49			15.776	-6			15.776	-6006
		15.7867	-52			15.7867	-1			15.7867	-6006
		15.7973	-52			15.7973	1			15.7973	-6010
		15.808	-50			15.808	-3			15.808	-6015
		15.8187	-47			15.8187	-6			15.8187	-6017
		15.8293	-47			15.8293	-7			15.8293	-6014
		15.84	-44			15.84	-4			15.84	-6013
		15.8507	-39			15.8507	0			15.8507	-6016
		15.8613	-39			15.8613	-1			15.8613	-6019
		15.872	-40			15.872	2			15.872	-6016
		15.8827	-38			15.8827	3			15.8827	-6014
		15.8933	-38			15.8933	3			15.8933	-6019
		15.904	-41			15.904	5			15.904	-6019
		15.9147	-37			15.9147	1			15.9147	-6014
		15.9253	-32			15.9253	0			15.9253	-6012
		15.936	-32			15.936	4			15.936	-6016
		15.9467	-39			15.9467	2			15.9467	-6021
		15.9573	-38			15.9573	-3			15.9573	-6023
		15.968	-35			15.968	-2			15.968	-6023
		15.9787	-38			15.9787	1			15.9787	-6022
		15.9893	-37			15.9893	-1			15.9893	-6024
		16	-39			16	-3			16	-6025
		16.0107	-41			16.0107	1			16.0107	-6026
		16.0213	-40			16.0213	4			16.0213	-6029
		16.032	-40			16.032	-1			16.032	-6026
		16.0427	-36			16.0427	-6			16.0427	-6022
		16.0533	-33			16.0533	-5			16.0533	-6022
		16.064	-36			16.064	1			16.064	-6027
		16.0747	-38			16.0747	4			16.0747	-6033
		16.0853	-38			16.0853	4			16.0853	-6031
		16.096	-37			16.096	4			16.096	-6027
		16.1067	-34			16.1067	-3			16.1067	-6020
		16.1173	-32			16.1173	-10			16.1173	-6016
		16.128	-36			16.128	-5			16.128	-6020
		16.1387	-36			16.1387	-2			16.1387	-6025.72
		16.1493	-30			16.1493	-3			16.1493	-6028
		16.16	-27			16.16	-6			16.16	-6025.72
		16.1707	-28			16.1707	-8			16.1707	-6025.72
		16.1813	-30			16.1813	-9			16.1813	-6024.73
		16.192	-29			16.192	-9			16.192	-6021.76
		16.2027	-29			16.2027	-7			16.2027	-6023.74
		16.2133	-29			16.2133	-6			16.2133	-6029
		16.224	-27			16.224	-4			16.224	-6028
		16.2347	-28			16.2347	-4			16.2347	-6029
		16.2453	-28			16.2453	-4			16.2453	-6033
		16.256	-25			16.256	-4			16.256	-6042
		16.2667	-25			16.2667	-7			16.2667	-6040
		16.2773	-25			16.2773	-6			16.2773	-6037
		16.288	-24			16.288	-4			16.288	-6040
		16.2987	-27			16.2987	-4			16.2987	-6041
		16.3093	-28			16.3093	-3			16.3093	-6038
		16.32	-22			16.32	-4			16.32	-6038
		16.3307	-21			16.3307	-4			16.3307	-6044
		16.3413	-24			16.3413	-5			16.3413	-6037
		16.352	-24			16.352	-9			16.352	-6035
		16.3627	-30			16.3627	-7			16.3627	-6040
		16.3733	-32			16.3733	-3			16.3733	-6047
		16.384	-27			16.384	-6			16.384	-6053
		16.3947	-26			16.3947	-7			16.3947	-6051
		16.4053	-28			16.4053	-3			16.4053	-6048
		16.416	-25			16.416	-3			16.416	-6047
		16.4267	-23			16.4267	-1			16.4267	-6043
		16.4373	-23			16.4373	3			16.4373	-6038
		16.448	-25			16.448	1			16.448	-6044
		16.4587	-30			16.4587	-2			16.4587	-6044
		16.4693	-28			16.4693	-5			16.4693	-6047
		16.48	-28			16.48	-7			16.48	-6052
		16.4907	-27			16.4907	-3			16.4907	-6050
		16.5013	-25			16.5013	0			16.5013	-6046
		16.512	-21			16.512	-1			16.512	-6042
		16.5227	-20			16.5227	-4			16.5227	-6045
		16.5333	-27			16.5333	-10			16.5333	-6047
		16.544	-32			16.544	-13			16.544	-6045
		16.5547	-28			16.5547	-11			16.5547	-6043
		16.5653	-23			16.5653	-7			16.5653	-6043
		16.576	-22			16.576	-6			16.576	-6047
		16.5867	-24			16.5867	-8			16.5867	-6049
		16.5973	-28			16.5973	-10			16.5973	-6041
		16.608	-29			16.608	-9			16.608	-6038
		16.6187	-26			16.6187	-7			16.6187	-6044
		16.6293	-23			16.6293	-7			16.6293	-6049
		16.64	-20			16.64	-6			16.64	-6057
		16.6507	-16			16.6507	-8			16.6507	-6056
		16.6613	-17			16.6613	-8			16.6613	-6055
		16.672	-22			16.672	-4			16.672	-6051
		16.6827	-23			16.6827	-5			16.6827	-6051
		16.6933	-25			16.6933	-4			16.6933	-6056
		16.704	-26			16.704	0			16.704	-6055
		16.7147	-24			16.7147	1			16.7147	-6062
		16.7253	-22			16.7253	2			16.7253	-6071
		16.736	-18			16.736	0			16.736	-6068
		16.7467	-17			16.7467	-4			16.7467	-6059
		16.7573	-17			16.7573	-6			16.7573	-6058
		16.768	-18			16.768	-5			16.768	-6060
		16.7787	-20			16.7787	-4			16.7787	-6061
		16.7893	-22			16.7893	-7			16.7893	-6065
		16.8	-24			16.8	-10			16.8	-6064
		16.8107	-25			16.8107	-11			16.8107	-6070
		16.8213	-24			16.8213	-10			16.8213	-6068
		16.832	-22			16.832	-5			16.832	-6066
		16.8427	-21			16.8427	-7			16.8427	-6069
		16.8533	-23			16.8533	-10			16.8533	-6069
		16.864	-20			16.864	-6			16.864	-6066
		16.8747	-18			16.8747	-6			16.8747	-6072
		16.8853	-18			16.8853	-4			16.8853	-6074
		16.896	-12			16.896	-3			16.896	-6078
		16.9067	-14			16.9067	-7			16.9067	-6081
		16.9173	-17			16.9173	-9			16.9173	-6081
		16.928	-14			16.928	-7			16.928	-6082
		16.9387	-14			16.9387	-3			16.9387	-6088
		16.9493	-15			16.9493	-5			16.9493	-6086
		16.96	-18			16.96	-6			16.96	-6079
		16.9707	-20			16.9707	-4			16.9707	-6080
		16.9813	-20			16.9813	-3			16.9813	-6089
		16.992	-18			16.992	-5			16.992	-6092
		17.0027	-14			17.0027	-8			17.0027	-6093
		17.0133	-12			17.0133	-13			17.0133	-6089
		17.024	-12			17.024	-15			17.024	-6085
		17.0347	-11			17.0347	-11			17.0347	-6087
		17.0453	-8			17.0453	-5			17.0453	-6088
		17.056	-9			17.056	-6			17.056	-6090
		17.0667	-14			17.0667	-4			17.0667	-6096
		17.0773	-13			17.0773	-6			17.0773	-6094
		17.088	-9			17.088	-9			17.088	-6088
		17.0987	-7			17.0987	-6			17.0987	-6086
		17.1093	-6			17.1093	-9			17.1093	-6092
		17.12	-12			17.12	-10			17.12	-6090
		17.1307	-10			17.1307	-8			17.1307	-6096
		17.1413	-2			17.1413	-7			17.1413	-6095
		17.152	-6			17.152	-10			17.152	-6097
		17.1627	-9			17.1627	-9			17.1627	-6102
		17.1733	-14			17.1733	-6			17.1733	-6103
		17.184	-15			17.184	-6			17.184	-6106
		17.1947	-7			17.1947	-7			17.1947	-6101
		17.2053	-2			17.2053	-2			17.2053	-6093
		17.216	-1			17.216	5			17.216	-6090
		17.2267	-3			17.2267	3			17.2267	-6095
		17.2373	-6			17.2373	-6			17.2373	-6101
		17.248	-5			17.248	-13			17.248	-6107
		17.2587	-3			17.2587	-6			17.2587	-6109
		17.2693	-4			17.2693	4			17.2693	-6104
		17.28	-6			17.28	6			17.28	-6097
		17.2907	-7			17.2907	-1			17.2907	-6096
		17.3013	-6			17.3013	-9			17.3013	-6099
		17.312	-5			17.312	-10			17.312	-6102
		17.3227	-5			17.3227	-6			17.3227	-6103
		17.3333	-5			17.3333	-1			17.3333	-6101
		17.344	-7			17.344	-3			17.344	-6098
		17.3547	-10			17.3547	-6			17.3547	-6096
		17.3653	-9			17.3653	-7			17.3653	-6101
		17.376	-11			17.376	-9			17.376	-6110
		17.3867	-9			17.3867	-7			17.3867	-6108
		17.3973	-7			17.3973	-5			17.3973	-6107
		17.408	-9			17.408	-6			17.408	-6110
		17.4187	-7			17.4187	-11			17.4187	-6109
		17.4293	-2			17.4293	-12			17.4293	-6114
		17.44	-5			17.44	-12			17.44	-6116
		17.4507	-5			17.4507	-18			17.4507	-6118
		17.4613	4			17.4613	-18			17.4613	-6121
		17.472	6			17.472	-17			17.472	-6127
		17.4827	2			17.4827	-16			17.4827	-6124
		17.4933	-1			17.4933	-11			17.4933	-6121
		17.504	-3			17.504	-5			17.504	-6125
		17.5147	0			17.5147	-6			17.5147	-6125
		17.5253	3			17.5253	-11			17.5253	-6118
		17.536	-1			17.536	-9			17.536	-6120
		17.5467	-2			17.5467	-7			17.5467	-6124
		17.5573	-2			17.5573	-13			17.5573	-6119
		17.568	-3			17.568	-17			17.568	-6115
		17.5787	-3			17.5787	-14			17.5787	-6118
		17.5893	0			17.5893	-11			17.5893	-6120
		17.6	3			17.6	-14			17.6	-6118
		17.6107	3			17.6107	-14			17.6107	-6121
		17.6213	2			17.6213	-11			17.6213	-6128
		17.632	-1			17.632	-15			17.632	-6121
		17.6427	-2			17.6427	-12			17.6427	-6121
		17.6533	-2			17.6533	-4			17.6533	-6123
		17.664	-3			17.664	-4			17.664	-6125
		17.6747	-1			17.6747	-4			17.6747	-6124
		17.6853	1			17.6853	-5			17.6853	-6122
		17.696	4			17.696	-5			17.696	-6124
		17.7067	3			17.7067	-2			17.7067	-6127
		17.7173	1			17.7173	-5			17.7173	-6128
		17.728	0			17.728	-8			17.728	-6124
		17.7387	-4			17.7387	-7			17.7387	-6122
		17.7493	-5			17.7493	-5			17.7493	-6120
		17.76	0			17.76	-7			17.76	-6121
		17.7707	1			17.7707	-12			17.7707	-6124
		17.7813	-4			17.7813	-12			17.7813	-6123
		17.792	-3			17.792	-9			17.792	-6123
		17.8027	-2			17.8027	-9			17.8027	-6122
		17.8133	0			17.8133	-7			17.8133	-6122
		17.824	1			17.824	-7			17.824	-6122
		17.8347	-1			17.8347	-9			17.8347	-6123
		17.8453	2			17.8453	-12			17.8453	-6124
		17.856	7			17.856	-15			17.856	-6122
		17.8667	13			17.8667	-11			17.8667	-6124
		17.8773	11			17.8773	-9			17.8773	-6128
		17.888	5			17.888	-9			17.888	-6123
		17.8987	3			17.8987	-5			17.8987	-6119
		17.9093	5			17.9093	-6			17.9093	-6121
		17.92	8			17.92	-10			17.92	-6123
		17.9307	8			17.9307	-14			17.9307	-6124
		17.9413	3			17.9413	-15			17.9413	-6121
		17.952	2			17.952	-11			17.952	-6121
		17.9627	6			17.9627	-11			17.9627	-6133
		17.9733	2			17.9733	-15			17.9733	-6133
		17.984	0			17.984	-14			17.984	-6123
		17.9947	2			17.9947	-9			17.9947	-6122
		18.0053	3			18.0053	-9			18.0053	-6130
		18.016	7			18.016	-9			18.016	-6129
		18.0267	12			18.0267	-7			18.0267	-6124
		18.0373	9			18.0373	-7			18.0373	-6125
		18.048	4			18.048	-9			18.048	-6121
		18.0587	3			18.0587	-10			18.0587	-6118
		18.0693	6			18.0693	-7			18.0693	-6118
		18.08	7			18.08	-9			18.08	-6123
		18.0907	6			18.0907	-10			18.0907	-6124
		18.1013	9			18.1013	-5			18.1013	-6118
		18.112	6			18.112	-4			18.112	-6120
		18.1227	1			18.1227	-8			18.1227	-6127
		18.1333	1			18.1333	-9			18.1333	-6129
		18.144	5			18.144	-11			18.144	-6122
		18.1547	11			18.1547	-15			18.1547	-6119
		18.1653	14			18.1653	-16			18.1653	-6122
		18.176	14			18.176	-16			18.176	-6127
		18.1867	12			18.1867	-15			18.1867	-6129
		18.1973	10			18.1973	-11			18.1973	-6124
		18.208	11			18.208	-11			18.208	-6120
		18.2187	13			18.2187	-12			18.2187	-6118
		18.2293	19			18.2293	-9			18.2293	-6116
		18.24	21			18.24	-2			18.24	-6117
		18.2507	17			18.2507	-5			18.2507	-6115
		18.2613	21			18.2613	-10			18.2613	-6116
		18.272	18			18.272	-11			18.272	-6115
		18.2827	13			18.2827	-12			18.2827	-6110
		18.2933	12			18.2933	-11			18.2933	-6115
		18.304	13			18.304	-11			18.304	-6120
		18.3147	10			18.3147	-12			18.3147	-6118
		18.3253	11			18.3253	-16			18.3253	-6120
		18.336	17			18.336	-13			18.336	-6119
		18.3467	16			18.3467	-10			18.3467	-6119
		18.3573	11			18.3573	-16			18.3573	-6121
		18.368	10			18.368	-12			18.368	-6119
		18.3787	14			18.3787	-5			18.3787	-6122
		18.3893	19			18.3893	-2			18.3893	-6123
		18.4	23			18.4	-4			18.4	-6117
		18.4107	27			18.4107	-9			18.4107	-6111
		18.4213	24			18.4213	-13			18.4213	-6105
		18.432	16			18.432	-15			18.432	-6106
		18.4427	15			18.4427	-16			18.4427	-6117
		18.4533	17			18.4533	-15			18.4533	-6118
		18.464	13			18.464	-9			18.464	-6110
		18.4747	11			18.4747	-6			18.4747	-6107
		18.4853	13			18.4853	-10			18.4853	-6111
		18.496	16			18.496	-17			18.496	-6111
		18.5067	16			18.5067	-19			18.5067	-6111
		18.5173	18			18.5173	-14			18.5173	-6113
		18.528	22			18.528	-11			18.528	-6112
		18.5387	18			18.5387	-7			18.5387	-6113
		18.5493	15			18.5493	-8			18.5493	-6116
		18.56	15			18.56	-9			18.56	-6115
		18.5707	15			18.5707	-8			18.5707	-6116
		18.5813	15			18.5813	-5			18.5813	-6115
		18.592	15			18.592	-5			18.592	-6110
		18.6027	20			18.6027	-6			18.6027	-6109
		18.6133	21			18.6133	-8			18.6133	-6108
		18.624	20			18.624	-11			18.624	-6107
		18.6347	18			18.6347	-10			18.6347	-6108
		18.6453	17			18.6453	-11			18.6453	-6113
		18.656	13			18.656	-12			18.656	-6119
		18.6667	12			18.6667	-10			18.6667	-6118
		18.6773	18			18.6773	-2			18.6773	-6110
		18.688	20			18.688	-4			18.688	-6102
		18.6987	20			18.6987	-9			18.6987	-6099
		18.7093	21			18.7093	-8			18.7093	-6103
		18.72	19			18.72	-10			18.72	-6103
		18.7307	19			18.7307	-13			18.7307	-6100
		18.7413	19			18.7413	-7			18.7413	-6104
		18.752	18			18.752	-6			18.752	-6104
		18.7627	19			18.7627	-14			18.7627	-6104
		18.7733	22			18.7733	-14			18.7733	-6101
		18.784	24			18.784	-13			18.784	-6099
		18.7947	23			18.7947	-14			18.7947	-6103
		18.8053	22			18.8053	-12			18.8053	-6106
		18.816	23			18.816	-10			18.816	-6101
		18.8267	25			18.8267	-3			18.8267	-6100
		18.8373	24			18.8373	-3			18.8373	-6105
		18.848	22			18.848	-5			18.848	-6104
		18.8587	20			18.8587	-7			18.8587	-6103
		18.8693	16			18.8693	-11			18.8693	-6102
		18.88	13			18.88	-8			18.88	-6105
		18.8907	14			18.8907	-9			18.8907	-6109
		18.9013	14			18.9013	-13			18.9013	-6105
		18.912	13			18.912	-14			18.912	-6098
		18.9227	18			18.9227	-16			18.9227	-6095
		18.9333	22			18.9333	-15			18.9333	-6098
		18.944	18			18.944	-9			18.944	-6093
		18.9547	16			18.9547	-7			18.9547	-6095
		18.9653	20			18.9653	-10			18.9653	-6104
		18.976	18			18.976	-15			18.976	-6102
		18.9867	9			18.9867	-19			18.9867	-6102
		18.9973	10			18.9973	-17			18.9973	-6104
		19.008	17			19.008	-13			19.008	-6105
		19.0187	17			19.0187	-13			19.0187	-6105
		19.0293	13			19.0293	-7			19.0293	-6106
		19.04	10			19.04	-6			19.04	-6104
		19.0507	12			19.0507	-9			19.0507	-6100
		19.0613	14			19.0613	-10			19.0613	-6100
		19.072	15			19.072	-10			19.072	-6097
		19.0827	13			19.0827	-11			19.0827	-6094
		19.0933	14			19.0933	-12			19.0933	-6093
		19.104	18			19.104	-11			19.104	-6095
		19.1147	16			19.1147	-7			19.1147	-6098
		19.1253	18			19.1253	-4			19.1253	-6103
		19.136	23			19.136	-8			19.136	-6105
		19.1467	24			19.1467	-9			19.1467	-6102
		19.1573	18			19.1573	-3			19.1573	-6101
		19.168	11			19.168	-2			19.168	-6103
		19.1787	11			19.1787	-8			19.1787	-6103
		19.1893	10			19.1893	-11			19.1893	-6101
		19.2	14			19.2	-14			19.2	-6100
		19.2107	14			19.2107	-12			19.2107	-6104
		19.2213	15			19.2213	-10			19.2213	-6107
		19.232	15			19.232	-11			19.232	-6104
		19.2427	10			19.2427	-10			19.2427	-6095
		19.2533	9			19.2533	-8			19.2533	-6096
		19.264	15			19.264	-10			19.264	-6102
		19.2747	17			19.2747	-11			19.2747	-6100
		19.2853	15			19.2853	-11			19.2853	-6097
		19.296	17			19.296	-13			19.296	-6101
		19.3067	19			19.3067	-12			19.3067	-6103
		19.3173	16			19.3173	-10			19.3173	-6101
		19.328	17			19.328	-10			19.328	-6098
		19.3387	19			19.3387	-7			19.3387	-6097
		19.3493	21			19.3493	-5			19.3493	-6098
		19.36	21			19.36	-9			19.36	-6097
		19.3707	17			19.3707	-14			19.3707	-6098
		19.3813	15			19.3813	-12			19.3813	-6105
		19.392	10			19.392	-12			19.392	-6114
		19.4027	8			19.4027	-17			19.4027	-6110
		19.4133	9			19.4133	-17			19.4133	-6102
		19.424	9			19.424	-15			19.424	-6109
		19.4347	10			19.4347	-16			19.4347	-6110
		19.4453	12			19.4453	-14			19.4453	-6109
		19.456	10			19.456	-11			19.456	-6108
		19.4667	10			19.4667	-8			19.4667	-6109
		19.4773	13			19.4773	-10			19.4773	-6113
		19.488	14			19.488	-16			19.488	-6111
		19.4987	12			19.4987	-15			19.4987	-6108
		19.5093	14			19.5093	-14			19.5093	-6110
		19.52	17			19.52	-14			19.52	-6111
		19.5307	21			19.5307	-11			19.5307	-6113
		19.5413	18			19.5413	-8			19.5413	-6108
		19.552	14			19.552	-8			19.552	-6106
		19.5627	18			19.5627	-12			19.5627	-6111
		19.5733	20			19.5733	-13			19.5733	-6108
		19.584	14			19.584	-7			19.584	-6105
		19.5947	12			19.5947	-7			19.5947	-6116
		19.6053	14			19.6053	-9			19.6053	-6121
		19.616	16			19.616	-10			19.616	-6118
		19.6267	14			19.6267	-10			19.6267	-6119
		19.6373	10			19.6373	-7			19.6373	-6117
		19.648	6			19.648	-8			19.648	-6119
		19.6587	6			19.6587	-13			19.6587	-6121
		19.6693	8			19.6693	-9			19.6693	-6118
		19.68	10			19.68	-5			19.68	-6121
		19.6907	10			19.6907	-7			19.6907	-6123
		19.7013	13			19.7013	-9			19.7013	-6123
		19.712	18			19.712	-9			19.712	-6120
		19.7227	15			19.7227	-4			19.7227	-6118
		19.7333	10			19.7333	-6			19.7333	-6119
		19.744	10			19.744	-8			19.744	-6120
		19.7547	8			19.7547	-6			19.7547	-6126
		19.7653	5			19.7653	-11			19.7653	-6128
		19.776	9			19.776	-17			19.776	-6123
		19.7867	10			19.7867	-18			19.7867	-6122
		19.7973	8			19.7973	-12			19.7973	-6119
		19.808	7			19.808	-9			19.808	-6116
		19.8187	10			19.8187	-15			19.8187	-6113
		19.8293	14			19.8293	-20			19.8293	-6117
		19.84	13			19.84	-20			19.84	-6120
		19.8507	12			19.8507	-16			19.8507	-6123
		19.8613	13			19.8613	-11			19.8613	-6124
		19.872	12			19.872	-14			19.872	-6112
		19.8827	11			19.8827	-13			19.8827	-6108
		19.8933	10			19.8933	-9			19.8933	-6114
		19.904	11			19.904	-14			19.904	-6118
		19.9147	11			19.9147	-20			19.9147	-6120
		19.9253	10			19.9253	-13			19.9253	-6126
		19.936	15			19.936	-10			19.936	-6128
		19.9467	19			19.9467	-14			19.9467	-6119
		19.9573	19			19.9573	-14			19.9573	-6115
		19.968	17			19.968	-13			19.968	-6120
		19.9787	14			19.9787	-9			19.9787	-6118
		19.9893	10			19.9893	-4			19.9893	-6110
		20	9			20	-4			20	-6112
		20.0107	9			20.0107	-8			20.0107	-6119
		20.0213	9			20.0213	-9			20.0213	-6120
		20.032	5			20.032	-9			20.032	-6116
		20.0427	6			20.0427	-9			20.0427	-6118
		20.0533	14			20.0533	-11			20.0533	-6123
		20.064	12			20.064	-13			20.064	-6125
		20.0747	9			20.0747	-12			20.0747	-6123
		20.0853	6			20.0853	-13			20.0853	-6128
		20.096	6			20.096	-10			20.096	-6128
		20.1067	10			20.1067	-9			20.1067	-6121
		20.1173	11			20.1173	-8			20.1173	-6120
		20.128	10			20.128	-6			20.128	-6121
		20.1387	3			20.1387	-5			20.1387	-6121
		20.1493	5			20.1493	-7			20.1493	-6120
		20.16	5			20.16	-8			20.16	-6121
		20.1707	2			20.1707	-4			20.1707	-6125
		20.1813	3			20.1813	-4			20.1813	-6131
		20.192	1			20.192	-7			20.192	-6130
		20.2027	-2			20.2027	-8			20.2027	-6127
		20.2133	-4			20.2133	-12			20.2133	-6127
		20.224	-3			20.224	-14			20.224	-6125
		20.2347	4			20.2347	-8			20.2347	-6126
		20.2453	7			20.2453	-9			20.2453	-6127
		20.256	2			20.256	-14			20.256	-6129
		20.2667	4			20.2667	-7			20.2667	-6127
		20.2773	5			20.2773	-1			20.2773	-6124
		20.288	4			20.288	-3			20.288	-6128
		20.2987	6			20.2987	-6			20.2987	-6129
		20.3093	6			20.3093	-8			20.3093	-6129
		20.32	2			20.32	-9			20.32	-6131
		20.3307	-3			20.3307	-4			20.3307	-6131
		20.3413	-5			20.3413	-3			20.3413	-6129
		20.352	-2			20.352	-6			20.352	-6132
		20.3627	-1			20.3627	-9			20.3627	-6138
		20.3733	-4			20.3733	-6			20.3733	-6124
		20.384	-7			20.384	-3			20.384	-6107
		20.3947	-4			20.3947	-1			20.3947	-6112
		20.4053	-2			20.4053	2			20.4053	-6119
		20.416	-7			20.416	-2			20.416	-6126
		20.4267	-7			20.4267	-6			20.4267	-6132
		20.4373	-2			20.4373	-7			20.4373	-6135
		20.448	0			20.448	-7			20.448	-6133
		20.4587	-4			20.4587	-4			20.4587	-6128
		20.4693	-9			20.4693	1			20.4693	-6123
		20.48	-11			20.48	-2			20.48	-6121
		20.4907	-11			20.4907	-8			20.4907	-6121
		20.5013	-10			20.5013	-9			20.5013	-6122
		20.512	-12			20.512	-1			20.512	-6123
		20.5227	-13			20.5227	2			20.5227	-6123
		20.5333	-14			20.5333	-2			20.5333	-6124
		20.544	-17			20.544	-2			20.544	-6128
		20.5547	-14			20.5547	-1			20.5547	-6129
		20.5653	-10			20.5653	-3			20.5653	-6127
		20.576	-10			20.576	-4			20.576	-6127
		20.5867	-11			20.5867	-4			20.5867	-6130
		20.5973	-14			20.5973	-5			20.5973	-6131
		20.608	-15			20.608	-1			20.608	-6131
		20.6187	-18			20.6187	0			20.6187	-6130
		20.6293	-21			20.6293	-2			20.6293	-6133
		20.64	-20			20.64	-3			20.64	-6135
		20.6507	-22			20.6507	-3			20.6507	-6135
		20.6613	-24			20.6613	-7			20.6613	-6136
		20.672	-21			20.672	-8			20.672	-6137
		20.6827	-22			20.6827	-10			20.6827	-6134
		20.6933	-24			20.6933	-12			20.6933	-6130
		20.704	-27			20.704	-6			20.704	-6127
		20.7147	-28			20.7147	-4			20.7147	-6120
		20.7253	-24			20.7253	-5			20.7253	-6120
		20.736	-24			20.736	-3			20.736	-6122
		20.7467	-28			20.7467	-6			20.7467	-6123
		20.7573	-33			20.7573	-6			20.7573	-6123
		20.768	-30			20.768	-3			20.768	-6123
		20.7787	-31			20.7787	-2			20.7787	-6128
		20.7893	-37			20.7893	-1			20.7893	-6131
		20.8	-34			20.8	-3			20.8	-6128
		20.8107	-33			20.8107	-2			20.8107	-6124
		20.8213	-36			20.8213	0			20.8213	-6123
		20.832	-35			20.832	2			20.832	-6129
		20.8427	-35			20.8427	2			20.8427	-6131
		20.8533	-36			20.8533	-1			20.8533	-6128
		20.864	-33			20.864	-4			20.864	-6125
		20.8747	-36			20.8747	-3			20.8747	-6123
		20.8853	-39			20.8853	-7			20.8853	-6125
		20.896	-38			20.896	-9			20.896	-6131
		20.9067	-37			20.9067	-3			20.9067	-6133
		20.9173	-37			20.9173	0			20.9173	-6132
		20.928	-38			20.928	-1			20.928	-6127
		20.9387	-35			20.9387	-3			20.9387	-6123
		20.9493	-34			20.9493	-5			20.9493	-6123
		20.96	-35			20.96	-2			20.96	-6126
		20.9707	-39			20.9707	-3			20.9707	-6130
		20.9813	-41			20.9813	-9			20.9813	-6128
		20.992	-37			20.992	-5			20.992	-6126
		21.0027	-35			21.0027	-2			21.0027	-6131
		21.0133	-38			21.0133	-2			21.0133	-6132
		21.024	-43			21.024	-3			21.024	-6130
		21.0347	-46			21.0347	1			21.0347	-6130
		21.0453	-46			21.0453	4			21.0453	-6128
		21.056	-46			21.056	-3			21.056	-6134
		21.0667	-46			21.0667	-6			21.0667	-6138
		21.0773	-46			21.0773	-1			21.0773	-6134
		21.088	-46			21.088	0			21.088	-6125
		21.0987	-47			21.0987	-2			21.0987	-6126
		21.1093	-51			21.1093	0			21.1093	-6134
		21.12	-52			21.12	0			21.12	-6137
		21.1307	-47			21.1307	0			21.1307	-6131
		21.1413	-40			21.1413	2			21.1413	-6122
		21.152	-38			21.152	3			21.152	-6117
		21.1627	-43			21.1627	0			21.1627	-6120
		21.1733	-47			21.1733	-7			21.1733	-6130
		21.184	-48			21.184	-10			21.184	-6131
		21.1947	-47			21.1947	-8			21.1947	-6131
		21.2053	-45			21.2053	-9			21.2053	-6136
		21.216	-45			21.216	-8			21.216	-6137
		21.2267	-46			21.2267	-8			21.2267	-6134
		21.2373	-50			21.2373	-8			21.2373	-6132
		21.248	-48			21.248	-3			21.248	-6135
		21.2587	-44			21.2587	-2			21.2587	-6134
		21.2693	-46			21.2693	-4			21.2693	-6132
		21.28	-48			21.28	-4			21.28	-6131
		21.2907	-46			21.2907	2			21.2907	-6129
		21.3013	-44			21.3013	6			21.3013	-6129
[truncated: 6,441 more rows]

## Sheet: Figure 1f
Figure 1f
			Retention time (min)	intensity			Retention time (min)	intensity			Retention time (min)	intensity			Retention time (min)	intensity
		10 µM	0	0		30 µM	0	0		100 µM	0	0		300 µM	0	0
			0.01067	0			0.01067	0			0.01067	0			0.01067	0
			0.02133	0			0.02133	0			0.02133	0			0.02133	0
			0.032	-2			0.032	0			0.032	2			0.032	-2
			0.04267	0			0.04267	-3			0.04267	-1			0.04267	0
			0.05333	1			0.05333	2			0.05333	-1			0.05333	1
			0.064	9			0.064	-4			0.064	-9			0.064	9
			0.07467	-4			0.07467	-10			0.07467	-13			0.07467	-4
			0.08533	1			0.08533	-6			0.08533	-6			0.08533	1
			0.096	11			0.096	-2			0.096	3			0.096	11
			0.10667	9			0.10667	-5			0.10667	0			0.10667	9
			0.11733	14			0.11733	-5			0.11733	-9			0.11733	14
			0.128	9			0.128	-4			0.128	-12			0.128	9
			0.13867	12			0.13867	1			0.13867	-6			0.13867	12
			0.14933	7			0.14933	-6			0.14933	-3			0.14933	7
			0.16	4			0.16	-3			0.16	-9			0.16	4
			0.17067	-5			0.17067	-8			0.17067	-10			0.17067	-5
			0.18133	4			0.18133	-19			0.18133	-17			0.18133	4
			0.192	8			0.192	-15			0.192	-14			0.192	8
			0.20267	-1			0.20267	-15			0.20267	-18			0.20267	-1
			0.21333	2			0.21333	-17			0.21333	-21			0.21333	2
			0.224	0			0.224	-7			0.224	-28			0.224	0
			0.23467	-1			0.23467	1			0.23467	-20			0.23467	-1
			0.24533	6			0.24533	4			0.24533	-11			0.24533	6
			0.256	3			0.256	3			0.256	1			0.256	3
			0.26667	16			0.26667	2			0.26667	0			0.26667	16
			0.27733	7			0.27733	-2			0.27733	6			0.27733	7
			0.288	14			0.288	-5			0.288	-10			0.288	14
			0.29867	9			0.29867	-4			0.29867	-8			0.29867	9
			0.30933	14			0.30933	1			0.30933	-9			0.30933	14
			0.32	8			0.32	-5			0.32	-10			0.32	8
			0.33067	5			0.33067	-6			0.33067	2			0.33067	5
			0.34133	6			0.34133	-7			0.34133	0			0.34133	6
			0.352	7			0.352	-5			0.352	-9			0.352	7
			0.36267	-4			0.36267	-14			0.36267	-6			0.36267	-4
			0.37333	-1			0.37333	-13			0.37333	-12			0.37333	-1
			0.384	18			0.384	-5			0.384	-14			0.384	18
			0.39467	19			0.39467	-10			0.39467	-12			0.39467	19
			0.40533	13			0.40533	-7			0.40533	-20			0.40533	13
			0.416	4			0.416	-2			0.416	-20			0.416	4
			0.42667	7			0.42667	-16			0.42667	-14			0.42667	7
			0.43733	19			0.43733	-14			0.43733	-18			0.43733	19
			0.448	3			0.448	-2			0.448	-20			0.448	3
			0.45867	12			0.45867	-11			0.45867	-20			0.45867	12
			0.46933	17			0.46933	-3			0.46933	-7			0.46933	17
			0.48	17			0.48	4			0.48	-18			0.48	17
			0.49067	17			0.49067	0			0.49067	-9			0.49067	17
			0.50133	2			0.50133	-4			0.50133	-5			0.50133	2
			0.512	12			0.512	-7			0.512	-6			0.512	12
			0.52267	15			0.52267	7			0.52267	-9			0.52267	15
			0.53333	10			0.53333	-5			0.53333	-13			0.53333	10
			0.544	16			0.544	-4			0.544	-2			0.544	16
			0.55467	6			0.55467	3			0.55467	-4			0.55467	6
			0.56533	4			0.56533	-4			0.56533	-4			0.56533	4
			0.576	3			0.576	-9			0.576	-17			0.576	3
			0.58667	3			0.58667	-14			0.58667	-16			0.58667	3
			0.59733	12			0.59733	-9			0.59733	-7			0.59733	12
			0.608	9			0.608	-6			0.608	-7			0.608	9
			0.61867	7			0.61867	-2			0.61867	-9			0.61867	7
			0.62933	0			0.62933	0			0.62933	-15			0.62933	0
			0.64	1			0.64	-1			0.64	-17			0.64	1
			0.65067	0			0.65067	-5			0.65067	-20			0.65067	0
			0.66133	-2			0.66133	-2			0.66133	-24			0.66133	-2
			0.672	1			0.672	3			0.672	-13			0.672	1
			0.68267	-1			0.68267	2			0.68267	-10			0.68267	-1
			0.69333	8			0.69333	1			0.69333	-11			0.69333	8
			0.704	4			0.704	-7			0.704	-10			0.704	4
			0.71467	14			0.71467	-5			0.71467	-5			0.71467	14
			0.72533	9			0.72533	-8			0.72533	-9			0.72533	9
			0.736	13			0.736	-10			0.736	-12			0.736	13
			0.74667	7			0.74667	-4			0.74667	-4			0.74667	7
			0.75733	5			0.75733	-10			0.75733	-13			0.75733	5
			0.768	2			0.768	-5			0.768	-19			0.768	2
			0.77867	-1			0.77867	-1			0.77867	-9			0.77867	-1
			0.78933	1			0.78933	0			0.78933	-8			0.78933	1
			0.8	0			0.8	-5			0.8	10			0.8	0
			0.81067	4			0.81067	-6			0.81067	-1			0.81067	4
			0.82133	-1			0.82133	2			0.82133	-14			0.82133	-1
			0.832	-2			0.832	2			0.832	-2			0.832	-2
			0.84267	7			0.84267	10			0.84267	-16			0.84267	7
			0.85333	2			0.85333	5			0.85333	-18			0.85333	2
			0.864	10			0.864	3			0.864	-14			0.864	10
			0.87467	6			0.87467	0			0.87467	-15			0.87467	6
			0.88533	5			0.88533	-4			0.88533	-16			0.88533	5
			0.896	16			0.896	-6			0.896	-6			0.896	16
			0.90667	14			0.90667	-15			0.90667	-5			0.90667	14
			0.91733	5			0.91733	-7			0.91733	-13			0.91733	5
			0.928	6			0.928	-5			0.928	-10			0.928	6
			0.93867	6			0.93867	-8			0.93867	-7			0.93867	6
			0.94933	11			0.94933	1			0.94933	-7			0.94933	11
			0.96	12			0.96	0			0.96	-4			0.96	12
			0.97067	-2			0.97067	11			0.97067	-1			0.97067	-2
			0.98133	0			0.98133	0			0.98133	0			0.98133	0
			0.992	-4			0.992	-5			0.992	-10			0.992	-4
			1.00267	0			1.00267	1			1.00267	1			1.00267	0
			1.01333	11			1.01333	5			1.01333	-3			1.01333	11
			1.024	10			1.024	4			1.024	-13			1.024	10
			1.03467	4			1.03467	3			1.03467	-8			1.03467	4
			1.04533	4			1.04533	8			1.04533	-7			1.04533	4
			1.056	-3			1.056	7			1.056	-10			1.056	-3
			1.06667	0			1.06667	-6			1.06667	-12			1.06667	0
			1.07733	5			1.07733	-11			1.07733	-2			1.07733	5
			1.088	0			1.088	-10			1.088	0			1.088	0
			1.09867	-1			1.09867	-13			1.09867	-3			1.09867	-1
			1.10933	9			1.10933	-15			1.10933	-8			1.10933	9
			1.12	2			1.12	-11			1.12	-8			1.12	2
			1.13067	3			1.13067	-9			1.13067	-14			1.13067	3
			1.14133	3			1.14133	-10			1.14133	-16			1.14133	3
			1.152	4			1.152	-3			1.152	-9			1.152	4
			1.16267	5			1.16267	-11			1.16267	-2			1.16267	5
			1.17333	6			1.17333	-4			1.17333	-8			1.17333	6
			1.184	3			1.184	-5			1.184	-15			1.184	3
			1.19467	0			1.19467	-10			1.19467	-4			1.19467	0
			1.20533	-6			1.20533	-7			1.20533	-11			1.20533	-6
			1.216	0			1.216	-8			1.216	-16			1.216	0
			1.22667	-13			1.22667	-7			1.22667	-8			1.22667	-13
			1.23733	1			1.23733	-6			1.23733	-8			1.23733	1
			1.248	10			1.248	-4			1.248	-16			1.248	10
			1.25867	11			1.25867	-8			1.25867	-10			1.25867	11
			1.26933	13			1.26933	-16			1.26933	-12			1.26933	13
			1.28	13			1.28	-6			1.28	-13			1.28	13
			1.29067	11			1.29067	-14			1.29067	-8			1.29067	11
			1.30133	3			1.30133	-13			1.30133	-15			1.30133	3
			1.312	2			1.312	-17			1.312	-12			1.312	2
			1.32267	-4			1.32267	-13			1.32267	-6			1.32267	-4
			1.33333	-2			1.33333	-11			1.33333	-11			1.33333	-2
			1.344	-5			1.344	-9			1.344	-19			1.344	-5
			1.35467	1			1.35467	-12			1.35467	-10			1.35467	1
			1.36533	8			1.36533	-8			1.36533	-9			1.36533	8
			1.376	5			1.376	-10			1.376	-12			1.376	5
			1.38667	-4			1.38667	-12			1.38667	-2			1.38667	-4
			1.39733	-3			1.39733	-9			1.39733	-10			1.39733	-3
			1.408	2			1.408	-6			1.408	-8			1.408	2
			1.41867	3			1.41867	-9			1.41867	-11			1.41867	3
			1.42933	-3			1.42933	-8			1.42933	-15			1.42933	-3
			1.44	7			1.44	-8			1.44	-11			1.44	7
			1.45067	-2			1.45067	-8			1.45067	3			1.45067	-2
			1.46133	-4			1.46133	0			1.46133	-8			1.46133	-4
			1.472	3			1.472	5			1.472	-13			1.472	3
			1.48267	5			1.48267	2			1.48267	-7			1.48267	5
			1.49333	1			1.49333	-3			1.49333	-8			1.49333	1
			1.504	0			1.504	-4			1.504	-13			1.504	0
			1.51467	2			1.51467	-16			1.51467	-14			1.51467	2
			1.52533	-4			1.52533	-11			1.52533	-6			1.52533	-4
			1.536	3			1.536	-9			1.536	0			1.536	3
			1.54667	2			1.54667	-9			1.54667	-15			1.54667	2
			1.55733	9			1.55733	-7			1.55733	-11			1.55733	9
			1.568	3			1.568	-10			1.568	-13			1.568	3
			1.57867	4			1.57867	-8			1.57867	-12			1.57867	4
			1.58933	5			1.58933	0			1.58933	-3			1.58933	5
			1.6	4			1.6	-8			1.6	-14			1.6	4
			1.61067	-4			1.61067	0			1.61067	-10			1.61067	-4
			1.62133	2			1.62133	6			1.62133	-9			1.62133	2
			1.632	-3			1.632	2			1.632	-7			1.632	-3
			1.64267	-3			1.64267	3			1.64267	-9			1.64267	-3
			1.65333	-3			1.65333	-14			1.65333	-11			1.65333	-3
			1.664	4			1.664	-10			1.664	-12			1.664	4
			1.67467	3			1.67467	-11			1.67467	-2			1.67467	3
			1.68533	3			1.68533	-2			1.68533	-4			1.68533	3
			1.696	3			1.696	-4			1.696	1			1.696	3
			1.70667	-2			1.70667	-7			1.70667	-1			1.70667	-2
			1.71733	-10			1.71733	-8			1.71733	0			1.71733	-10
			1.728	-7			1.728	-8			1.728	-10			1.728	-7
			1.73867	4			1.73867	-9			1.73867	-9			1.73867	4
			1.74933	-2			1.74933	-2			1.74933	-8			1.74933	-2
			1.76	-12			1.76	-9			1.76	-6			1.76	-12
			1.77067	-7			1.77067	-14			1.77067	-11			1.77067	-7
			1.78133	-13			1.78133	-9			1.78133	-8			1.78133	-13
			1.792	-9			1.792	-4			1.792	0			1.792	-9
			1.80267	-2			1.80267	2			1.80267	-12			1.80267	-2
			1.81333	5			1.81333	1			1.81333	-8			1.81333	5
			1.824	-1			1.824	1			1.824	-6			1.824	-1
			1.83467	4			1.83467	-6			1.83467	-10			1.83467	4
			1.84533	-5			1.84533	-1			1.84533	-10			1.84533	-5
			1.856	0			1.856	-6			1.856	-11			1.856	0
			1.86667	-6			1.86667	-9			1.86667	-4			1.86667	-6
			1.87733	-7			1.87733	-15			1.87733	-6			1.87733	-7
			1.888	-13			1.888	-18			1.888	-2			1.888	-13
			1.89867	-5			1.89867	-1			1.89867	-13			1.89867	-5
			1.90933	-6			1.90933	-2			1.90933	-7			1.90933	-6
			1.92	-10			1.92	-2			1.92	-7			1.92	-10
			1.93067	-8			1.93067	-7			1.93067	-3			1.93067	-8
			1.94133	-4			1.94133	-3			1.94133	-7			1.94133	-4
			1.952	-11			1.952	2			1.952	-2			1.952	-11
			1.96267	-11			1.96267	-7			1.96267	-9			1.96267	-11
			1.97333	-5			1.97333	-14			1.97333	-9			1.97333	-5
			1.984	-6			1.984	-3			1.984	-13			1.984	-6
			1.99467	-1			1.99467	-10			1.99467	-11			1.99467	-1
			2.00533	-1			2.00533	-6			2.00533	-8			2.00533	-1
			2.016	-19			2.016	-3			2.016	-5			2.016	-19
			2.02667	-16			2.02667	-3			2.02667	-7			2.02667	-16
			2.03733	-9			2.03733	-4			2.03733	-2			2.03733	-9
			2.048	-13			2.048	-7			2.048	0			2.048	-13
			2.05867	-6			2.05867	-2			2.05867	-8			2.05867	-6
			2.06933	-7			2.06933	-13			2.06933	3			2.06933	-7
			2.08	-10			2.08	-10			2.08	6			2.08	-10
			2.09067	-6			2.09067	-2			2.09067	3			2.09067	-6
			2.10133	-11			2.10133	4			2.10133	0			2.10133	-11
			2.112	-6			2.112	-5			2.112	-5			2.112	-6
			2.12267	-2			2.12267	-14			2.12267	-6			2.12267	-2
			2.13333	-10			2.13333	-4			2.13333	-5			2.13333	-10
			2.144	-7			2.144	-3			2.144	-1			2.144	-7
			2.15467	-15			2.15467	-10			2.15467	-1			2.15467	-15
			2.16533	-5			2.16533	-11			2.16533	4			2.16533	-5
			2.176	-3			2.176	-13			2.176	0			2.176	-3
			2.18667	-3			2.18667	-10			2.18667	-7			2.18667	-3
			2.19733	-5			2.19733	-8			2.19733	-16			2.19733	-5
			2.208	-2			2.208	-3			2.208	1			2.208	-2
			2.21867	-7			2.21867	-11			2.21867	-1			2.21867	-7
			2.22933	-9			2.22933	-18			2.22933	-10			2.22933	-9
			2.24	-9			2.24	-30			2.24	-1			2.24	-9
			2.25067	-5			2.25067	-28			2.25067	2			2.25067	-5
			2.26133	-10			2.26133	-15			2.26133	-5			2.26133	-10
			2.272	-4			2.272	-12			2.272	2			2.272	-4
			2.28267	1			2.28267	-12			2.28267	-8			2.28267	1
			2.29333	-2			2.29333	-14			2.29333	-9			2.29333	-2
			2.304	-3			2.304	-21			2.304	-2			2.304	-3
			2.31467	-3			2.31467	-21			2.31467	-7			2.31467	-3
			2.32533	-1			2.32533	-21			2.32533	-9			2.32533	-1
			2.336	-3			2.336	-5			2.336	-2			2.336	-3
			2.34667	-6			2.34667	-7			2.34667	-9			2.34667	-6
			2.35733	-10			2.35733	-5			2.35733	-7			2.35733	-10
			2.368	-5			2.368	-13			2.368	-17			2.368	-5
			2.37867	-13			2.37867	-20			2.37867	-16			2.37867	-13
			2.38933	-3			2.38933	-7			2.38933	-18			2.38933	-3
			2.4	6			2.4	-9			2.4	-5			2.4	6
			2.41067	8			2.41067	-18			2.41067	-16			2.41067	8
			2.42133	-3			2.42133	-11			2.42133	-14			2.42133	-3
			2.432	-1			2.432	-12			2.432	-8			2.432	-1
			2.44267	-8			2.44267	-8			2.44267	-11			2.44267	-8
			2.45333	-3			2.45333	-12			2.45333	-6			2.45333	-3
			2.464	3			2.464	-2			2.464	-5			2.464	3
			2.47467	1			2.47467	-6			2.47467	-4			2.47467	1
			2.48533	-3			2.48533	5			2.48533	2			2.48533	-3
			2.496	-2			2.496	-9			2.496	-10			2.496	-2
			2.50667	-1			2.50667	-4			2.50667	-14			2.50667	-1
			2.51733	-7			2.51733	-7			2.51733	-9			2.51733	-7
			2.528	0			2.528	-5			2.528	-4			2.528	0
			2.53867	1			2.53867	1			2.53867	-12			2.53867	1
			2.54933	7			2.54933	-12			2.54933	-9			2.54933	7
			2.56	3			2.56	-12			2.56	-9			2.56	3
			2.57067	5			2.57067	-3			2.57067	-15			2.57067	5
			2.58133	-3			2.58133	-5			2.58133	-3			2.58133	-3
			2.592	-6			2.592	-7			2.592	-2			2.592	-6
			2.60267	-21			2.60267	-12			2.60267	0			2.60267	-21
			2.61333	-7			2.61333	-16			2.61333	-8			2.61333	-7
			2.624	-12			2.624	-10			2.624	-9			2.624	-12
			2.63467	-5			2.63467	-16			2.63467	-8			2.63467	-5
			2.64533	11			2.64533	-15			2.64533	-9			2.64533	11
			2.656	7			2.656	-17			2.656	-6			2.656	7
			2.66667	5			2.66667	-6			2.66667	-2			2.66667	5
			2.67733	-1			2.67733	7			2.67733	-2			2.67733	-1
			2.688	-3			2.688	-7			2.688	-10			2.688	-3
			2.69867	2			2.69867	-8			2.69867	-8			2.69867	2
			2.70933	-3			2.70933	-5			2.70933	-11			2.70933	-3
			2.72	-2			2.72	-10			2.72	-13			2.72	-2
			2.73067	-4			2.73067	-6			2.73067	-9			2.73067	-4
			2.74133	-4			2.74133	-3			2.74133	-17			2.74133	-4
			2.752	-13			2.752	-8			2.752	-11			2.752	-13
			2.76267	-15			2.76267	-4			2.76267	-2			2.76267	-15
			2.77333	-8			2.77333	-12			2.77333	-1			2.77333	-8
			2.784	-7			2.784	-10			2.784	-9			2.784	-7
			2.79467	-4			2.79467	-12			2.79467	-16			2.79467	-4
			2.80533	0			2.80533	-6			2.80533	-10			2.80533	0
			2.816	-5			2.816	-6			2.816	-6			2.816	-5
			2.82667	-9			2.82667	-8			2.82667	-4			2.82667	-9
			2.83733	-3			2.83733	-10			2.83733	-4			2.83733	-3
			2.848	-7			2.848	-7			2.848	4			2.848	-7
			2.85867	-8			2.85867	-17			2.85867	-6			2.85867	-8
			2.86933	-12			2.86933	-6			2.86933	-15			2.86933	-12
			2.88	-8			2.88	-9			2.88	-12			2.88	-8
			2.89067	0			2.89067	-13			2.89067	-18			2.89067	0
			2.90133	5			2.90133	-4			2.90133	-13			2.90133	5
			2.912	2			2.912	-13			2.912	-14			2.912	2
			2.92267	-6			2.92267	-11			2.92267	-12			2.92267	-6
			2.93333	-7			2.93333	-9			2.93333	-6			2.93333	-7
			2.944	-10			2.944	-13			2.944	-12			2.944	-10
			2.95467	-3			2.95467	-1			2.95467	-13			2.95467	-3
			2.96533	-3			2.96533	-7			2.96533	-3			2.96533	-3
			2.976	6			2.976	-6			2.976	-10			2.976	6
			2.98667	4			2.98667	-6			2.98667	-7			2.98667	4
			2.99733	3			2.99733	-15			2.99733	-5			2.99733	3
			3.008	-14			3.008	-6			3.008	-6			3.008	-14
			3.01867	-15			3.01867	2			3.01867	-9			3.01867	-15
			3.02933	-17			3.02933	-6			3.02933	-14			3.02933	-17
			3.04	-17			3.04	-1			3.04	-8			3.04	-17
			3.05067	-17			3.05067	-6			3.05067	-7			3.05067	-17
			3.06133	-11			3.06133	3			3.06133	-4			3.06133	-11
			3.072	2			3.072	0			3.072	-1			3.072	2
			3.08267	4			3.08267	0			3.08267	0			3.08267	4
			3.09333	1			3.09333	-12			3.09333	-5			3.09333	1
			3.104	0			3.104	-16			3.104	-6			3.104	0
			3.11467	-2			3.11467	-14			3.11467	-11			3.11467	-2
			3.12533	5			3.12533	-9			3.12533	-14			3.12533	5
			3.136	3			3.136	-9			3.136	-4			3.136	3
			3.14667	-4			3.14667	-6			3.14667	-10			3.14667	-4
			3.15733	-13			3.15733	-11			3.15733	-10			3.15733	-13
			3.168	-2			3.168	-6			3.168	-25			3.168	-2
			3.17867	0			3.17867	-21			3.17867	-15			3.17867	0
			3.18933	-3			3.18933	-14			3.18933	-5			3.18933	-3
			3.2	-4			3.2	-9			3.2	-20			3.2	-4
			3.21067	-4			3.21067	-12			3.21067	-13			3.21067	-4
			3.22133	-3			3.22133	-4			3.22133	-12			3.22133	-3
			3.232	-2			3.232	-1			3.232	-12			3.232	-2
			3.24267	3			3.24267	0			3.24267	-15			3.24267	3
			3.25333	-3			3.25333	-9			3.25333	-14			3.25333	-3
			3.264	1			3.264	-12			3.264	-19			3.264	1
			3.27467	1			3.27467	-2			3.27467	-16			3.27467	1
			3.28533	1			3.28533	-5			3.28533	-21			3.28533	1
			3.296	-2			3.296	-14			3.296	-15			3.296	-2
			3.30667	-10			3.30667	-19			3.30667	-12			3.30667	-10
			3.31733	-5			3.31733	-2			3.31733	-15			3.31733	-5
			3.328	-5			3.328	0			3.328	-22			3.328	-5
			3.33867	2			3.33867	-10			3.33867	-24			3.33867	2
			3.34933	-8			3.34933	-6			3.34933	-15			3.34933	-8
			3.36	-7			3.36	-12			3.36	-10			3.36	-7
			3.37067	-3			3.37067	-19			3.37067	-19			3.37067	-3
			3.38133	0			3.38133	-12			3.38133	-15			3.38133	0
			3.392	-2			3.392	-13			3.392	-17			3.392	-2
			3.40267	3			3.40267	-14			3.40267	-5			3.40267	3
			3.41333	-10			3.41333	-11			3.41333	-7			3.41333	-10
			3.424	-15			3.424	-12			3.424	-17			3.424	-15
			3.43467	-7			3.43467	-9			3.43467	-17			3.43467	-7
			3.44533	-2			3.44533	-4			3.44533	-11			3.44533	-2
			3.456	-5			3.456	-9			3.456	-20			3.456	-5
			3.46667	-9			3.46667	-2			3.46667	-18			3.46667	-9
			3.47733	-1			3.47733	-4			3.47733	-14			3.47733	-1
			3.488	4			3.488	-8			3.488	-21			3.488	4
			3.49867	-8			3.49867	-20			3.49867	-17			3.49867	-8
			3.50933	-11			3.50933	-8			3.50933	-12			3.50933	-11
			3.52	-6			3.52	-10			3.52	-16			3.52	-6
			3.53067	6			3.53067	-11			3.53067	-15			3.53067	6
			3.54133	8			3.54133	-3			3.54133	-4			3.54133	8
			3.552	3			3.552	5			3.552	-6			3.552	3
			3.56267	-2			3.56267	6			3.56267	-8			3.56267	-2
			3.57333	-3			3.57333	0			3.57333	-13			3.57333	-3
			3.584	-1			3.584	-6			3.584	-12			3.584	-1
			3.59467	-10			3.59467	-9			3.59467	-9			3.59467	-10
			3.60533	4			3.60533	-11			3.60533	-8			3.60533	4
			3.616	-1			3.616	-14			3.616	-13			3.616	-1
			3.62667	-6			3.62667	1			3.62667	-9			3.62667	-6
			3.63733	-5			3.63733	1			3.63733	-20			3.63733	-5
			3.648	0			3.648	6			3.648	-15			3.648	0
			3.65867	2			3.65867	0			3.65867	-8			3.65867	2
			3.66933	-4			3.66933	-9			3.66933	-9			3.66933	-4
			3.68	-1			3.68	-11			3.68	-7			3.68	-1
			3.69067	0			3.69067	-12			3.69067	-7			3.69067	0
			3.70133	-7			3.70133	-2			3.70133	-13			3.70133	-7
			3.712	-4			3.712	-14			3.712	-7			3.712	-4
			3.72267	0			3.72267	-12			3.72267	-9			3.72267	0
			3.73333	5			3.73333	-32			3.73333	-9			3.73333	5
			3.744	0			3.744	-14			3.744	-15			3.744	0
			3.75467	-15			3.75467	-9			3.75467	-8			3.75467	-15
			3.76533	-20			3.76533	-4			3.76533	-6			3.76533	-20
			3.776	-12			3.776	-8			3.776	-1			3.776	-12
			3.78667	-10			3.78667	-10			3.78667	-6			3.78667	-10
			3.79733	-10			3.79733	-9			3.79733	-19			3.79733	-10
			3.808	-8			3.808	-13			3.808	-12			3.808	-8
			3.81867	-9			3.81867	-21			3.81867	-12			3.81867	-9
			3.82933	-5			3.82933	-20			3.82933	-1			3.82933	-5
			3.84	-10			3.84	-15			3.84	-5			3.84	-10
			3.85067	-18			3.85067	-15			3.85067	-3			3.85067	-18
			3.86133	-16			3.86133	-15			3.86133	-17			3.86133	-16
			3.872	-9			3.872	-23			3.872	-15			3.872	-9
			3.88267	-5			3.88267	-17			3.88267	-4			3.88267	-5
			3.89333	-8			3.89333	-14			3.89333	-7			3.89333	-8
			3.904	-1			3.904	-7			3.904	-16			3.904	-1
			3.91467	-9			3.91467	-1			3.91467	-13			3.91467	-9
			3.92533	-14			3.92533	-15			3.92533	-11			3.92533	-14
			3.936	-13			3.936	-18			3.936	-13			3.936	-13
			3.94667	-9			3.94667	-4			3.94667	-19			3.94667	-9
			3.95733	-2			3.95733	-13			3.95733	-14			3.95733	-2
			3.968	-2			3.968	-12			3.968	-19			3.968	-2
			3.97867	-1			3.97867	-19			3.97867	-11			3.97867	-1
			3.98933	-12			3.98933	-16			3.98933	-17			3.98933	-12
			4	-17			4	-14			4	-2			4	-17
			4.01067	-4			4.01067	-17			4.01067	-4			4.01067	-4
			4.02133	-3			4.02133	-6			4.02133	-7			4.02133	-3
			4.032	-5			4.032	-7			4.032	-11			4.032	-5
			4.04267	-1			4.04267	-15			4.04267	-5			4.04267	-1
			4.05333	-1			4.05333	-15			4.05333	-7			4.05333	-1
			4.064	1			4.064	-16			4.064	-6			4.064	1
			4.07467	-5			4.07467	-19			4.07467	-6			4.07467	-5
			4.08533	-11			4.08533	-9			4.08533	-9			4.08533	-11
			4.096	-9			4.096	-20			4.096	-6			4.096	-9
			4.10667	-19			4.10667	-11			4.10667	-9			4.10667	-19
			4.11733	-7			4.11733	-12			4.11733	-11			4.11733	-7
			4.128	-8			4.128	-23			4.128	-12			4.128	-8
			4.13867	-9			4.13867	-12			4.13867	-9			4.13867	-9
			4.14933	-15			4.14933	-23			4.14933	-6			4.14933	-15
			4.16	-13			4.16	-23			4.16	-3			4.16	-13
			4.17067	-10			4.17067	-16			4.17067	-9			4.17067	-10
			4.18133	-2			4.18133	-14			4.18133	-13			4.18133	-2
			4.192	-5			4.192	-7			4.192	-10			4.192	-5
			4.20267	-7			4.20267	-10			4.20267	0			4.20267	-7
			4.21333	-10			4.21333	-10			4.21333	-1			4.21333	-10
			4.224	-15			4.224	-4			4.224	-2			4.224	-15
			4.23467	-12			4.23467	-17			4.23467	-7			4.23467	-12
			4.24533	-3			4.24533	-11			4.24533	-9			4.24533	-3
			4.256	-7			4.256	-18			4.256	-7			4.256	-7
			4.26667	-4			4.26667	-8			4.26667	-2			4.26667	-4
			4.27733	-4			4.27733	-8			4.27733	-5			4.27733	-4
			4.288	-8			4.288	-17			4.288	-10			4.288	-8
			4.29867	6			4.29867	-24			4.29867	-4			4.29867	6
			4.30933	-6			4.30933	-11			4.30933	-3			4.30933	-6
			4.32	-12			4.32	-19			4.32	-9			4.32	-12
			4.33067	-13			4.33067	-14			4.33067	-9			4.33067	-13
			4.34133	-16			4.34133	-24			4.34133	-14			4.34133	-16
			4.352	-10			4.352	-18			4.352	-22			4.352	-10
			4.36267	-9			4.36267	-19			4.36267	-12			4.36267	-9
			4.37333	-6			4.37333	-13			4.37333	-5			4.37333	-6
			4.384	3			4.384	-5			4.384	-16			4.384	3
			4.39467	-5			4.39467	4			4.39467	-9			4.39467	-5
			4.40533	-9			4.40533	-5			4.40533	-7			4.40533	-9
			4.416	-5			4.416	-17			4.416	-1			4.416	-5
			4.42667	-8			4.42667	-19			4.42667	-3			4.42667	-8
			4.43733	-10			4.43733	-20			4.43733	-11			4.43733	-10
			4.448	-13			4.448	-22			4.448	-12			4.448	-13
			4.45867	-4			4.45867	-21			4.45867	-18			4.45867	-4
			4.46933	-6			4.46933	-21			4.46933	-22			4.46933	-6
			4.48	-12			4.48	-19			4.48	-15			4.48	-12
			4.49067	-3			4.49067	-9			4.49067	-12			4.49067	-3
			4.50133	-10			4.50133	-8			4.50133	-18			4.50133	-10
			4.512	-14			4.512	-13			4.512	-19			4.512	-14
			4.52267	-14			4.52267	-15			4.52267	-13			4.52267	-14
			4.53333	-12			4.53333	-7			4.53333	-9			4.53333	-12
			4.544	-10			4.544	-14			4.544	-7			4.544	-10
			4.55467	5			4.55467	-18			4.55467	-9			4.55467	5
			4.56533	2			4.56533	-16			4.56533	-15			4.56533	2
			4.576	6			4.576	-11			4.576	-8			4.576	6
			4.58667	0			4.58667	-8			4.58667	-12			4.58667	0
			4.59733	-5			4.59733	-21			4.59733	-14			4.59733	-5
			4.608	2			4.608	-7			4.608	-13			4.608	2
			4.61867	3			4.61867	1			4.61867	-16			4.61867	3
			4.62933	-7			4.62933	-8			4.62933	-25			4.62933	-7
			4.64	1			4.64	-16			4.64	-20			4.64	1
			4.65067	1			4.65067	-9			4.65067	-20			4.65067	1
			4.66133	-13			4.66133	-8			4.66133	-25			4.66133	-13
			4.672	-12			4.672	-8			4.672	-27			4.672	-12
			4.68267	-5			4.68267	-14			4.68267	-17			4.68267	-5
			4.69333	-4			4.69333	-8			4.69333	-17			4.69333	-4
			4.704	-8			4.704	-5			4.704	-22			4.704	-8
			4.71467	-10			4.71467	-16			4.71467	-18			4.71467	-10
			4.72533	-5			4.72533	-11			4.72533	-24			4.72533	-5
			4.736	1			4.736	-16			4.736	-31			4.736	1
			4.74667	-3			4.74667	-16			4.74667	-17			4.74667	-3
			4.75733	-5			4.75733	-19			4.75733	-11			4.75733	-5
			4.768	5			4.768	-16			4.768	-17			4.768	5
			4.77867	0			4.77867	-17			4.77867	-18			4.77867	0
			4.78933	3			4.78933	-13			4.78933	-26			4.78933	3
			4.8	1			4.8	-13			4.8	-9			4.8	1
			4.81067	-1			4.81067	-11			4.81067	-18			4.81067	-1
			4.82133	4			4.82133	-12			4.82133	-14			4.82133	4
			4.832	-4			4.832	-13			4.832	-10			4.832	-4
			4.84267	5			4.84267	-7			4.84267	-23			4.84267	5
			4.85333	-8			4.85333	-8			4.85333	-24			4.85333	-8
			4.864	-2			4.864	-12			4.864	-24			4.864	-2
			4.87467	-6			4.87467	-15			4.87467	-14			4.87467	-6
			4.88533	-9			4.88533	-17			4.88533	-15			4.88533	-9
			4.896	-12			4.896	-21			4.896	-19			4.896	-12
			4.90667	-9			4.90667	-21			4.90667	-15			4.90667	-9
			4.91733	-14			4.91733	-6			4.91733	-21			4.91733	-14
			4.928	-2			4.928	-14			4.928	-24			4.928	-2
			4.93867	4			4.93867	-10			4.93867	-17			4.93867	4
			4.94933	-7			4.94933	-9			4.94933	-6			4.94933	-7
			4.96	-8			4.96	-17			4.96	-6			4.96	-8
			4.97067	-5			4.97067	-20			4.97067	-15			4.97067	-5
			4.98133	1			4.98133	-9			4.98133	-23			4.98133	1
			4.992	-3			4.992	-3			4.992	-22			4.992	-3
			5.00267	-8			5.00267	-8			5.00267	-20			5.00267	-8
			5.01333	-1			5.01333	-12			5.01333	-28			5.01333	-1
			5.024	1			5.024	-14			5.024	-26			5.024	1
			5.03467	-3			5.03467	-18			5.03467	-19			5.03467	-3
			5.04533	3			5.04533	-20			5.04533	-3			5.04533	3
			5.056	-6			5.056	-16			5.056	-7			5.056	-6
			5.06667	-10			5.06667	-8			5.06667	-20			5.06667	-10
			5.07733	-10			5.07733	-15			5.07733	-17			5.07733	-10
			5.088	-11			5.088	-9			5.088	-22			5.088	-11
			5.09867	3			5.09867	-13			5.09867	-19			5.09867	3
			5.10933	10			5.10933	-18			5.10933	-14			5.10933	10
			5.12	2			5.12	-23			5.12	-21			5.12	2
			5.13067	-4			5.13067	-16			5.13067	-18			5.13067	-4
			5.14133	-1			5.14133	-7			5.14133	-14			5.14133	-1
			5.152	1			5.152	-13			5.152	-15			5.152	1
			5.16267	-10			5.16267	-17			5.16267	-9			5.16267	-10
			5.17333	-6			5.17333	-14			5.17333	-9			5.17333	-6
			5.184	-5			5.184	-16			5.184	-16			5.184	-5
			5.19467	-6			5.19467	-22			5.19467	-9			5.19467	-6
			5.20533	-2			5.20533	-17			5.20533	-13			5.20533	-2
			5.216	2			5.216	-23			5.216	-22			5.216	2
			5.22667	4			5.22667	-20			5.22667	-4			5.22667	4
			5.23733	-1			5.23733	-15			5.23733	-14			5.23733	-1
			5.248	0			5.248	-21			5.248	-13			5.248	0
			5.25867	-2			5.25867	-11			5.25867	-11			5.25867	-2
			5.26933	3			5.26933	-23			5.26933	-15			5.26933	3
			5.28	-1			5.28	-19			5.28	-8			5.28	-1
			5.29067	-2			5.29067	-19			5.29067	-9			5.29067	-2
			5.30133	1			5.30133	-19			5.30133	-6			5.30133	1
			5.312	0			5.312	-17			5.312	-8			5.312	0
			5.32267	-3			5.32267	-10			5.32267	-18			5.32267	-3
			5.33333	2			5.33333	-13			5.33333	-13			5.33333	2
			5.344	-2			5.344	-24			5.344	-19			5.344	-2
			5.35467	-2			5.35467	-23			5.35467	-15			5.35467	-2
			5.36533	-8			5.36533	-13			5.36533	-23			5.36533	-8
			5.376	-5			5.376	-11			5.376	-21			5.376	-5
			5.38667	-5			5.38667	-19			5.38667	-13			5.38667	-5
			5.39733	-9			5.39733	-17			5.39733	-13			5.39733	-9
			5.408	-1			5.408	-15			5.408	-12			5.408	-1
			5.41867	0			5.41867	-14			5.41867	-15			5.41867	0
			5.42933	2			5.42933	-9			5.42933	-18			5.42933	2
			5.44	-6			5.44	-2			5.44	-7			5.44	-6
			5.45067	-3			5.45067	-1			5.45067	-19			5.45067	-3
			5.46133	-6			5.46133	0			5.46133	-18			5.46133	-6
			5.472	-19			5.472	-3			5.472	-17			5.472	-19
			5.48267	-8			5.48267	-15			5.48267	-20			5.48267	-8
			5.49333	-6			5.49333	-10			5.49333	-18			5.49333	-6
			5.504	-6			5.504	-11			5.504	-12			5.504	-6
			5.51467	1			5.51467	-22			5.51467	-17			5.51467	1
			5.52533	-7			5.52533	-21			5.52533	-26			5.52533	-7
			5.536	-6			5.536	-24			5.536	-13			5.536	-6
			5.54667	-15			5.54667	-19			5.54667	-2			5.54667	-15
			5.55733	-26			5.55733	-25			5.55733	-13			5.55733	-26
			5.568	-20			5.568	-21			5.568	-7			5.568	-20
			5.57867	-12			5.57867	-27			5.57867	-17			5.57867	-12
			5.58933	-5			5.58933	-13			5.58933	-19			5.58933	-5
			5.6	-3			5.6	-16			5.6	-11			5.6	-3
			5.61067	5			5.61067	-18			5.61067	-10			5.61067	5
			5.62133	4			5.62133	-17			5.62133	-9			5.62133	4
			5.632	-13			5.632	-19			5.632	-3			5.632	-13
			5.64267	-11			5.64267	-15			5.64267	-8			5.64267	-11
			5.65333	-24			5.65333	-19			5.65333	-16			5.65333	-24
			5.664	-10			5.664	-25			5.664	-16			5.664	-10
			5.67467	-1			5.67467	-27			5.67467	-17			5.67467	-1
			5.68533	-5			5.68533	-7			5.68533	-18			5.68533	-5
			5.696	-3			5.696	-17			5.696	-23			5.696	-3
			5.70667	0			5.70667	-21			5.70667	-27			5.70667	0
			5.71733	-4			5.71733	-29			5.71733	-16			5.71733	-4
			5.728	-11			5.728	-22			5.728	-16			5.728	-11
			5.73867	-11			5.73867	-20			5.73867	-12			5.73867	-11
			5.74933	-12			5.74933	-31			5.74933	-17			5.74933	-12
			5.76	-4			5.76	-26			5.76	-17			5.76	-4
			5.77067	-7			5.77067	-27			5.77067	-17			5.77067	-7
			5.78133	-9			5.78133	-27			5.78133	-18			5.78133	-9
			5.792	-10			5.792	-21			5.792	-17			5.792	-10
			5.80267	-7			5.80267	-31			5.80267	-17			5.80267	-7
			5.81333	-3			5.81333	-32			5.81333	-19			5.81333	-3
			5.824	-12			5.824	-24			5.824	-19			5.824	-12
			5.83467	-14			5.83467	-27			5.83467	-18			5.83467	-14
			5.84533	-15			5.84533	-26			5.84533	-22			5.84533	-15
			5.856	-18			5.856	-22			5.856	-20			5.856	-18
			5.86667	-11			5.86667	-25			5.86667	-28			5.86667	-11
			5.87733	-18			5.87733	-18			5.87733	-18			5.87733	-18
			5.888	-9			5.888	-17			5.888	-23			5.888	-9
			5.89867	0			5.89867	-14			5.89867	-20			5.89867	0
			5.90933	-4			5.90933	-7			5.90933	-21			5.90933	-4
			5.92	0			5.92	-13			5.92	-24			5.92	0
			5.93067	6			5.93067	-21			5.93067	-21			5.93067	6
			5.94133	-7			5.94133	-16			5.94133	-13			5.94133	-7
			5.952	-9			5.952	-12			5.952	-26			5.952	-9
			5.96267	-9			5.96267	-10			5.96267	-31			5.96267	-9
			5.97333	-2			5.97333	-7			5.97333	-22			5.97333	-2
			5.984	-13			5.984	-11			5.984	-22			5.984	-13
			5.99467	-14			5.99467	-13			5.99467	-13			5.99467	-14
			6.00533	-2			6.00533	-13			6.00533	-23			6.00533	-2
			6.016	-6			6.016	-14			6.016	-32			6.016	-6
			6.02667	-14			6.02667	-20			6.02667	-16			6.02667	-14
			6.03733	-13			6.03733	-9			6.03733	-17			6.03733	-13
			6.048	-13			6.048	-13			6.048	-25			6.048	-13
			6.05867	4			6.05867	-16			6.05867	-22			6.05867	4
			6.06933	3			6.06933	-12			6.06933	-25			6.06933	3
			6.08	-3			6.08	-10			6.08	-29			6.08	-3
			6.09067	2			6.09067	-15			6.09067	-34			6.09067	2
			6.10133	-8			6.10133	-16			6.10133	-29			6.10133	-8
			6.112	-7			6.112	-20			6.112	-21			6.112	-7
			6.12267	-3			6.12267	-16			6.12267	-20			6.12267	-3
			6.13333	-16			6.13333	-19			6.13333	-29			6.13333	-16
			6.144	-17			6.144	-20			6.144	-20			6.144	-17
			6.15467	-2			6.15467	-12			6.15467	-16			6.15467	-2
			6.16533	-1			6.16533	-21			6.16533	-20			6.16533	-1
			6.176	-3			6.176	-25			6.176	-15			6.176	-3
			6.18667	-3			6.18667	-26			6.18667	-22			6.18667	-3
			6.19733	-3			6.19733	-13			6.19733	-9			6.19733	-3
			6.208	-6			6.208	-7			6.208	-14			6.208	-6
			6.21867	-9			6.21867	-8			6.21867	-30			6.21867	-9
			6.22933	-17			6.22933	-4			6.22933	-31			6.22933	-17
			6.24	-15			6.24	-10			6.24	-33			6.24	-15
			6.25067	-13			6.25067	-20			6.25067	-25			6.25067	-13
			6.26133	-15			6.26133	-24			6.26133	-21			6.26133	-15
			6.272	-19			6.272	-17			6.272	-12			6.272	-19
			6.28267	-26			6.28267	-20			6.28267	-11			6.28267	-26
			6.29333	-9			6.29333	-14			6.29333	-17			6.29333	-9
			6.304	-10			6.304	-9			6.304	-17			6.304	-10
			6.31467	-5			6.31467	-11			6.31467	-21			6.31467	-5
			6.32533	-7			6.32533	-15			6.32533	-15			6.32533	-7
			6.336	-12			6.336	-14			6.336	-16			6.336	-12
			6.34667	-7			6.34667	-3			6.34667	-12			6.34667	-7
			6.35733	-8			6.35733	4			6.35733	-2			6.35733	-8
			6.368	-17			6.368	-12			6.368	-5			6.368	-17
			6.37867	-8			6.37867	-12			6.37867	-17			6.37867	-8
			6.38933	-11			6.38933	-17			6.38933	-18			6.38933	-11
			6.4	-13			6.4	-12			6.4	-17			6.4	-13
			6.41067	-12			6.41067	-12			6.41067	-27			6.41067	-12
			6.42133	0			6.42133	-18			6.42133	-26			6.42133	0
			6.432	-6			6.432	-20			6.432	-21			6.432	-6
			6.44267	-6			6.44267	-22			6.44267	-8			6.44267	-6
			6.45333	-9			6.45333	-20			6.45333	-15			6.45333	-9
			6.464	-8			6.464	-15			6.464	-23			6.464	-8
			6.47467	0			6.47467	-15			6.47467	-19			6.47467	0
			6.48533	-6			6.48533	-14			6.48533	-16			6.48533	-6
			6.496	-3			6.496	-21			6.496	-8			6.496	-3
			6.50667	-10			6.50667	-22			6.50667	-3			6.50667	-10
			6.51733	-13			6.51733	-20			6.51733	-12			6.51733	-13
			6.528	-12			6.528	-15			6.528	-21			6.528	-12
			6.53867	-4			6.53867	-17			6.53867	-15			6.53867	-4
			6.54933	-8			6.54933	-16			6.54933	-17			6.54933	-8
			6.56	-15			6.56	-22			6.56	-20			6.56	-15
			6.57067	-15			6.57067	-21			6.57067	-23			6.57067	-15
			6.58133	-14			6.58133	-17			6.58133	-12			6.58133	-14
			6.592	-16			6.592	-9			6.592	-1			6.592	-16
			6.60267	-18			6.60267	-18			6.60267	-4			6.60267	-18
			6.61333	-27			6.61333	-15			6.61333	-8			6.61333	-27
			6.624	-25			6.624	-14			6.624	-7			6.624	-25
			6.63467	-14			6.63467	-15			6.63467	-13			6.63467	-14
			6.64533	-2			6.64533	-15			6.64533	-11			6.64533	-2
			6.656	-11			6.656	-17			6.656	-9			6.656	-11
			6.66667	-26			6.66667	-16			6.66667	-14			6.66667	-26
			6.67733	-20			6.67733	-13			6.67733	-21			6.67733	-20
			6.688	-21			6.688	-17			6.688	-23			6.688	-21
			6.69867	-21			6.69867	-11			6.69867	-21			6.69867	-21
			6.70933	-7			6.70933	-16			6.70933	-16			6.70933	-7
			6.72	1			6.72	-11			6.72	-11			6.72	1
			6.73067	-8			6.73067	-18			6.73067	-15			6.73067	-8
			6.74133	-23			6.74133	-7			6.74133	-12			6.74133	-23
			6.752	-16			6.752	-13			6.752	-11			6.752	-16
			6.76267	-9			6.76267	-14			6.76267	-17			6.76267	-9
			6.77333	-7			6.77333	-2			6.77333	-16			6.77333	-7
			6.784	-5			6.784	-11			6.784	-16			6.784	-5
			6.79467	-10			6.79467	-16			6.79467	-13			6.79467	-10
			6.80533	-7			6.80533	-12			6.80533	-13			6.80533	-7
			6.816	-17			6.816	-5			6.816	-12			6.816	-17
			6.82667	-11			6.82667	-12			6.82667	-19			6.82667	-11
			6.83733	-10			6.83733	-10			6.83733	-20			6.83733	-10
			6.848	-9			6.848	-14			6.848	-22			6.848	-9
			6.85867	-13			6.85867	-20			6.85867	-13			6.85867	-13
			6.86933	-16			6.86933	-24			6.86933	-11			6.86933	-16
			6.88	-19			6.88	-8			6.88	-14			6.88	-19
			6.89067	-20			6.89067	-10			6.89067	-14			6.89067	-20
			6.90133	-15			6.90133	-21			6.90133	-19			6.90133	-15
			6.912	-23			6.912	-21			6.912	-11			6.912	-23
			6.92267	-23			6.92267	-22			6.92267	-14			6.92267	-23
			6.93333	-14			6.93333	-13			6.93333	-14			6.93333	-14
			6.944	-5			6.944	-10			6.944	-14			6.944	-5
			6.95467	-5			6.95467	-14			6.95467	-19			6.95467	-5
			6.96533	-6			6.96533	-19			6.96533	-26			6.96533	-6
			6.976	-9			6.976	-12			6.976	-16			6.976	-9
			6.98667	-14			6.98667	-8			6.98667	-18			6.98667	-14
			6.99733	-20			6.99733	-5			6.99733	-15			6.99733	-20
			7.008	-22			7.008	-16			7.008	-14			7.008	-22
			7.01867	-18			7.01867	-5			7.01867	-13			7.01867	-18
			7.02933	-20			7.02933	-17			7.02933	-5			7.02933	-20
			7.04	-21			7.04	-23			7.04	-1			7.04	-21
			7.05067	-10			7.05067	-21			7.05067	-4			7.05067	-10
			7.06133	-12			7.06133	-4			7.06133	-15			7.06133	-12
			7.072	-12			7.072	-10			7.072	-12			7.072	-12
			7.08267	-23			7.08267	-14			7.08267	-20			7.08267	-23
			7.09333	-16			7.09333	-1			7.09333	-22			7.09333	-16
			7.104	-11			7.104	4			7.104	-10			7.104	-11
			7.11467	-13			7.11467	-13			7.11467	-14			7.11467	-13
			7.12533	-3			7.12533	-12			7.12533	-11			7.12533	-3
			7.136	-14			7.136	-7			7.136	-15			7.136	-14
			7.14667	-17			7.14667	-12			7.14667	-13			7.14667	-17
			7.15733	-11			7.15733	-5			7.15733	-11			7.15733	-11
			7.168	-7			7.168	-13			7.168	-12			7.168	-7
			7.17867	-7			7.17867	-21			7.17867	-5			7.17867	-7
			7.18933	-8			7.18933	-22			7.18933	-7			7.18933	-8
			7.2	-10			7.2	-17			7.2	-18			7.2	-10
			7.21067	-17			7.21067	-12			7.21067	-23			7.21067	-17
			7.22133	-18			7.22133	-15			7.22133	-13			7.22133	-18
			7.232	-16			7.232	-22			7.232	-23			7.232	-16
			7.24267	-14			7.24267	-24			7.24267	-13			7.24267	-14
			7.25333	-12			7.25333	-22			7.25333	-19			7.25333	-12
			7.264	-18			7.264	-17			7.264	-17			7.264	-18
			7.27467	-13			7.27467	-23			7.27467	-14			7.27467	-13
			7.28533	-13			7.28533	-23			7.28533	-19			7.28533	-13
			7.296	-7			7.296	-11			7.296	-18			7.296	-7
			7.30667	-17			7.30667	-12			7.30667	-16			7.30667	-17
			7.31733	-20			7.31733	-11			7.31733	-13			7.31733	-20
			7.328	-25			7.328	-22			7.328	-22			7.328	-25
			7.33867	-26			7.33867	-18			7.33867	-12			7.33867	-26
			7.34933	-20			7.34933	-18			7.34933	0			7.34933	-20
			7.36	-19			7.36	-17			7.36	-18			7.36	-19
			7.37067	-19			7.37067	-18			7.37067	-6			7.37067	-19
			7.38133	-17			7.38133	-15			7.38133	-6			7.38133	-17
			7.392	-12			7.392	-10			7.392	-15			7.392	-12
			7.40267	-9			7.40267	-14			7.40267	-9			7.40267	-9
			7.41333	-20			7.41333	-14			7.41333	-15			7.41333	-20
			7.424	-15			7.424	-16			7.424	-8			7.424	-15
			7.43467	-15			7.43467	-12			7.43467	-22			7.43467	-15
			7.44533	-16			7.44533	-9			7.44533	-16			7.44533	-16
			7.456	-27			7.456	-14			7.456	-17			7.456	-27
			7.46667	-25			7.46667	-15			7.46667	-26			7.46667	-25
			7.47733	-10			7.47733	-15			7.47733	-19			7.47733	-10
			7.488	-20			7.488	-18			7.488	-21			7.488	-20
			7.49867	-23			7.49867	-19			7.49867	-15			7.49867	-23
			7.50933	-24			7.50933	-13			7.50933	-11			7.50933	-24
			7.52	-15			7.52	-19			7.52	0			7.52	-15
			7.53067	-22			7.53067	-7			7.53067	-14			7.53067	-22
			7.54133	-18			7.54133	-9			7.54133	-19			7.54133	-18
			7.552	-21			7.552	-18			7.552	-14			7.552	-21
			7.56267	-15			7.56267	-6			7.56267	-18			7.56267	-15
			7.57333	-19			7.57333	-3			7.57333	-8			7.57333	-19
			7.584	-18			7.584	-23			7.584	-17			7.584	-18
			7.59467	-23			7.59467	-18			7.59467	-21			7.59467	-23
			7.60533	-28			7.60533	-16			7.60533	-14			7.60533	-28
			7.616	-21			7.616	-11			7.616	-17			7.616	-21
			7.62667	-19			7.62667	-6			7.62667	-17			7.62667	-19
			7.63733	-16			7.63733	-19			7.63733	-26			7.63733	-16
			7.648	-7			7.648	-18			7.648	-22			7.648	-7
			7.65867	-12			7.65867	-25			7.65867	-24			7.65867	-12
			7.66933	-7			7.66933	-34			7.66933	-15			7.66933	-7
			7.68	-16			7.68	-32			7.68	-18			7.68	-16
			7.69067	-22			7.69067	-23			7.69067	-15			7.69067	-22
			7.70133	-10			7.70133	-15			7.70133	-15			7.70133	-10
			7.712	-17			7.712	-16			7.712	-17			7.712	-17
			7.72267	-17			7.72267	-22			7.72267	-10			7.72267	-17
			7.73333	-12			7.73333	-20			7.73333	-4			7.73333	-12
			7.744	-17			7.744	-12			7.744	-11			7.744	-17
			7.75467	-16			7.75467	-20			7.75467	-13			7.75467	-16
			7.76533	-22			7.76533	-18			7.76533	-12			7.76533	-22
			7.776	-17			7.776	-23			7.776	-6			7.776	-17
			7.78667	-17			7.78667	-26			7.78667	1			7.78667	-17
			7.79733	-19			7.79733	-18			7.79733	-9			7.79733	-19
			7.808	-27			7.808	-9			7.808	-8			7.808	-27
			7.81867	-20			7.81867	-13			7.81867	-10			7.81867	-20
			7.82933	-21			7.82933	-14			7.82933	-17			7.82933	-21
			7.84	-16			7.84	-13			7.84	-16			7.84	-16
			7.85067	-16			7.85067	-26			7.85067	-13			7.85067	-16
			7.86133	-27			7.86133	-23			7.86133	-17			7.86133	-27
			7.872	-22			7.872	-13			7.872	-17			7.872	-22
			7.88267	-7			7.88267	-6			7.88267	-8			7.88267	-7
			7.89333	-6			7.89333	-6			7.89333	-14			7.89333	-6
			7.904	-15			7.904	-4			7.904	-19			7.904	-15
			7.91467	-18			7.91467	-7			7.91467	-13			7.91467	-18
			7.92533	-10			7.92533	-11			7.92533	-15			7.92533	-10
			7.936	-17			7.936	-14			7.936	-16			7.936	-17
			7.94667	-22			7.94667	-18			7.94667	-12			7.94667	-22
			7.95733	-25			7.95733	-22			7.95733	-22			7.95733	-25
			7.968	-30			7.968	-19			7.968	-26			7.968	-30
			7.97867	-21			7.97867	-20			7.97867	-15			7.97867	-21
			7.98933	-16			7.98933	-22			7.98933	-11			7.98933	-16
			8	-13			8	-26			8	-7			8	-13
			8.01067	-14			8.01067	-24			8.01067	-5			8.01067	-14
			8.02133	-25			8.02133	-14			8.02133	-17			8.02133	-25
			8.032	-25			8.032	-15			8.032	-18			8.032	-25
			8.04267	-19			8.04267	-26			8.04267	-18			8.04267	-19
			8.05333	-27			8.05333	-31			8.05333	-22			8.05333	-27
			8.064	-23			8.064	-16			8.064	-6			8.064	-23
			8.07467	-20			8.07467	-23			8.07467	-10			8.07467	-20
			8.08533	-23			8.08533	-14			8.08533	-10			8.08533	-23
			8.096	-18			8.096	-14			8.096	-7			8.096	-18
			8.10667	-26			8.10667	-13			8.10667	-8			8.10667	-26
			8.11733	-28			8.11733	-16			8.11733	-18			8.11733	-28
			8.128	-26			8.128	-9			8.128	-16			8.128	-26
			8.13867	-25			8.13867	-6			8.13867	-10			8.13867	-25
			8.14933	-30			8.14933	-3			8.14933	-11			8.14933	-30
			8.16	-26			8.16	-12			8.16	-14			8.16	-26
			8.17067	-27			8.17067	-8			8.17067	-17			8.17067	-27
			8.18133	-26			8.18133	-18			8.18133	-16			8.18133	-26
			8.192	-20			8.192	-16			8.192	-17			8.192	-20
			8.20267	-23			8.20267	-23			8.20267	-17			8.20267	-23
			8.21333	-23			8.21333	-21			8.21333	-24			8.21333	-23
			8.224	-24			8.224	-20			8.224	-23			8.224	-24
			8.23467	-29			8.23467	-16			8.23467	-20			8.23467	-29
			8.24533	-28			8.24533	-17			8.24533	-24			8.24533	-28
			8.256	-17			8.256	-14			8.256	-22			8.256	-17
			8.26667	-17			8.26667	-20			8.26667	-12			8.26667	-17
			8.27733	-14			8.27733	-22			8.27733	-10			8.27733	-14
			8.288	-18			8.288	-19			8.288	-21			8.288	-18
			8.29867	-17			8.29867	-17			8.29867	-17			8.29867	-17
			8.30933	-17			8.30933	-19			8.30933	-16			8.30933	-17
			8.32	-11			8.32	-14			8.32	-20			8.32	-11
			8.33067	-19			8.33067	-17			8.33067	-11			8.33067	-19
			8.34133	-14			8.34133	-14			8.34133	-9			8.34133	-14
			8.352	-17			8.352	-15			8.352	-9			8.352	-17
			8.36267	-24			8.36267	-11			8.36267	-9			8.36267	-24
			8.37333	-26			8.37333	-18			8.37333	-14			8.37333	-26
			8.384	-24			8.384	-17			8.384	-15			8.384	-24
			8.39467	-22			8.39467	-18			8.39467	-16			8.39467	-22
			8.40533	-20			8.40533	-20			8.40533	-19			8.40533	-20
			8.416	-20			8.416	-19			8.416	-15			8.416	-20
			8.42667	-27			8.42667	-18			8.42667	-7			8.42667	-27
			8.43733	-33			8.43733	-9			8.43733	-9			8.43733	-33
			8.448	-18			8.448	-14			8.448	-13			8.448	-18
			8.45867	-18			8.45867	-13			8.45867	-17			8.45867	-18
			8.46933	-28			8.46933	-19			8.46933	-12			8.46933	-28
			8.48	-35			8.48	-10			8.48	-10			8.48	-35
			8.49067	-23			8.49067	-13			8.49067	-12			8.49067	-23
			8.50133	-18			8.50133	-18			8.50133	-11			8.50133	-18
			8.512	-19			8.512	-23			8.512	-6			8.512	-19
			8.52267	-15			8.52267	-10			8.52267	-2			8.52267	-15
			8.53333	-10			8.53333	-22			8.53333	-7			8.53333	-10
			8.544	-19			8.544	-12			8.544	-11			8.544	-19
			8.55467	-21			8.55467	-16			8.55467	-6			8.55467	-21
			8.56533	-20			8.56533	-16			8.56533	-5			8.56533	-20
			8.576	-27			8.576	-22			8.576	-3			8.576	-27
			8.58667	-28			8.58667	-22			8.58667	-14			8.58667	-28
			8.59733	-16			8.59733	-20			8.59733	-8			8.59733	-16
			8.608	-10			8.608	-16			8.608	-1			8.608	-10
			8.61867	-11			8.61867	-13			8.61867	0			8.61867	-11
			8.62933	-13			8.62933	-21			8.62933	0			8.62933	-13
			8.64	-10			8.64	-17			8.64	-6			8.64	-10
			8.65067	-5			8.65067	-14			8.65067	0			8.65067	-5
			8.66133	-9			8.66133	-16			8.66133	0			8.66133	-9
			8.672	-16			8.672	-18			8.672	-4			8.672	-16
			8.68267	-25			8.68267	-19			8.68267	-8			8.68267	-25
			8.69333	-27			8.69333	-22			8.69333	-19			8.69333	-27
			8.704	-27			8.704	-20			8.704	-19			8.704	-27
			8.71467	-24			8.71467	-19			8.71467	-11			8.71467	-24
			8.72533	-23			8.72533	-22			8.72533	-7			8.72533	-23
			8.736	-21			8.736	-15			8.736	-10			8.736	-21
			8.74667	-20			8.74667	-17			8.74667	-6			8.74667	-20
			8.75733	-17			8.75733	-16			8.75733	-9			8.75733	-17
			8.768	-22			8.768	-18			8.768	-9			8.768	-22
			8.77867	-15			8.77867	-17			8.77867	-12			8.77867	-15
			8.78933	-30			8.78933	-17			8.78933	-8			8.78933	-30
			8.8	-25			8.8	-10			8.8	-13			8.8	-25
			8.81067	-23			8.81067	-13			8.81067	-6			8.81067	-23
			8.82133	-25			8.82133	0			8.82133	-9			8.82133	-25
			8.832	-27			8.832	-6			8.832	-11			8.832	-27
			8.84267	-19			8.84267	-22			8.84267	-7			8.84267	-19
			8.85333	-9			8.85333	-10			8.85333	-16			8.85333	-9
			8.864	-12			8.864	-13			8.864	-17			8.864	-12
			8.87467	-4			8.87467	-14			8.87467	-13			8.87467	-4
			8.88533	-12			8.88533	-26			8.88533	-12			8.88533	-12
			8.896	-9			8.896	-24			8.896	-8			8.896	-9
			8.90667	-19			8.90667	-25			8.90667	-10			8.90667	-19
			8.91733	-27			8.91733	-21			8.91733	-11			8.91733	-27
			8.928	-16			8.928	-18			8.928	-5			8.928	-16
			8.93867	-16			8.93867	-13			8.93867	-4			8.93867	-16
			8.94933	-23			8.94933	-11			8.94933	-5			8.94933	-23
			8.96	-15			8.96	-11			8.96	-8			8.96	-15
			8.97067	-13			8.97067	-9			8.97067	-10			8.97067	-13
			8.98133	-7			8.98133	-17			8.98133	-10			8.98133	-7
			8.992	-14			8.992	-7			8.992	-15			8.992	-14
			9.00267	-12			9.00267	-7			9.00267	-10			9.00267	-12
			9.01333	-13			9.01333	-19			9.01333	-9			9.01333	-13
			9.024	-10			9.024	-18			9.024	-24			9.024	-10
			9.03467	-13			9.03467	-19			9.03467	-24			9.03467	-13
			9.04533	-16			9.04533	-26			9.04533	-14			9.04533	-16
			9.056	-17			9.056	-24			9.056	-12			9.056	-17
			9.06667	-22			9.06667	-27			9.06667	-8			9.06667	-22
			9.07733	-19			9.07733	-27			9.07733	-6			9.07733	-19
			9.088	-19			9.088	-15			9.088	-16			9.088	-19
			9.09867	-15			9.09867	-21			9.09867	-8			9.09867	-15
			9.10933	-24			9.10933	-27			9.10933	-3			9.10933	-24
			9.12	-13			9.12	-25			9.12	0			9.12	-13
			9.13067	-14			9.13067	-23			9.13067	-10			9.13067	-14
			9.14133	-12			9.14133	-22			9.14133	-15			9.14133	-12
			9.152	-27			9.152	-32			9.152	-10			9.152	-27
			9.16267	-19			9.16267	-19			9.16267	1			9.16267	-19
			9.17333	-13			9.17333	-18			9.17333	-7			9.17333	-13
			9.184	-18			9.184	-26			9.184	-15			9.184	-18
			9.19467	-15			9.19467	-22			9.19467	-16			9.19467	-15
			9.20533	-17			9.20533	-20			9.20533	-14			9.20533	-17
			9.216	-20			9.216	-22			9.216	-17			9.216	-20
			9.22667	-15			9.22667	-20			9.22667	-16			9.22667	-15
			9.23733	-18			9.23733	-21			9.23733	-8			9.23733	-18
			9.248	-18			9.248	-16			9.248	-4			9.248	-18
			9.25867	-24			9.25867	-17			9.25867	-4			9.25867	-24
			9.26933	-16			9.26933	-23			9.26933	1			9.26933	-16
			9.28	-26			9.28	-17			9.28	7			9.28	-26
			9.29067	-29			9.29067	-15			9.29067	8			9.29067	-29
			9.30133	-29			9.30133	-19			9.30133	-6			9.30133	-29
			9.312	-26			9.312	-18			9.312	-13			9.312	-26
			9.32267	-21			9.32267	-16			9.32267	-8			9.32267	-21
			9.33333	-16			9.33333	-9			9.33333	-11			9.33333	-16
			9.344	-14			9.344	-9			9.344	-9			9.344	-14
			9.35467	-22			9.35467	-12			9.35467	-7			9.35467	-22
			9.36533	-18			9.36533	-25			9.36533	-13			9.36533	-18
			9.376	-17			9.376	-28			9.376	-7			9.376	-17
			9.38667	-18			9.38667	-18			9.38667	-18			9.38667	-18
			9.39733	-23			9.39733	-14			9.39733	-19			9.39733	-23
			9.408	-10			9.408	-19			9.408	-26			9.408	-10
			9.41867	-11			9.41867	-24			9.41867	-20			9.41867	-11
			9.42933	-18			9.42933	-34			9.42933	-18			9.42933	-18
			9.44	-23			9.44	-21			9.44	-18			9.44	-23
			9.45067	-22			9.45067	-26			9.45067	-24			9.45067	-22
			9.46133	-23			9.46133	-32			9.46133	-19			9.46133	-23
			9.472	-24			9.472	-24			9.472	-14			9.472	-24
			9.48267	-21			9.48267	-8			9.48267	-16			9.48267	-21
			9.49333	-24			9.49333	-5			9.49333	-12			9.49333	-24
			9.504	-14			9.504	-11			9.504	-10			9.504	-14
			9.51467	-12			9.51467	-17			9.51467	-11			9.51467	-12
			9.52533	-5			9.52533	-15			9.52533	-13			9.52533	-5
			9.536	-10			9.536	-12			9.536	-19			9.536	-10
			9.54667	-15			9.54667	-10			9.54667	-18			9.54667	-15
			9.55733	-11			9.55733	-11			9.55733	-8			9.55733	-11
			9.568	-10			9.568	-13			9.568	-15			9.568	-10
			9.57867	-7			9.57867	-13			9.57867	-15			9.57867	-7
			9.58933	-4			9.58933	-16			9.58933	-14			9.58933	-4
			9.6	-10			9.6	-15			9.6	-13			9.6	-10
			9.61067	-22			9.61067	-25			9.61067	-12			9.61067	-22
			9.62133	-18			9.62133	-18			9.62133	-11			9.62133	-18
			9.632	-28			9.632	-22			9.632	-10			9.632	-28
			9.64267	-18			9.64267	-26			9.64267	-14			9.64267	-18
			9.65333	-15			9.65333	-24			9.65333	-13			9.65333	-15
			9.664	-15			9.664	-25			9.664	-6			9.664	-15
			9.67467	-14			9.67467	-26			9.67467	-11			9.67467	-14
			9.68533	-11			9.68533	-17			9.68533	-13			9.68533	-11
			9.696	-19			9.696	-21			9.696	-9			9.696	-19
			9.70667	-20			9.70667	-15			9.70667	-8			9.70667	-20
			9.71733	-23			9.71733	-25			9.71733	-11			9.71733	-23
			9.728	-30			9.728	-25			9.728	4			9.728	-30
			9.73867	-29			9.73867	-27			9.73867	-5			9.73867	-29
			9.74933	-12			9.74933	-26			9.74933	-7			9.74933	-12
			9.76	-11			9.76	-25			9.76	-13			9.76	-11
			9.77067	-9			9.77067	-28			9.77067	-12			9.77067	-9
			9.78133	-11			9.78133	-27			9.78133	-15			9.78133	-11
			9.792	-17			9.792	-18			9.792	-10			9.792	-17
			9.80267	-23			9.80267	-7			9.80267	-7			9.80267	-23
			9.81333	-20			9.81333	-17			9.81333	-6			9.81333	-20
			9.824	-12			9.824	-24			9.824	-9			9.824	-12
			9.83467	-19			9.83467	-25			9.83467	-6			9.83467	-19
			9.84533	-15			9.84533	-26			9.84533	-19			9.84533	-15
			9.856	-10			9.856	-34			9.856	-5			9.856	-10
			9.86667	-16			9.86667	-26			9.86667	-6			9.86667	-16
			9.87733	-21			9.87733	-24			9.87733	-19			9.87733	-21
			9.888	-17			9.888	-21			9.888	-17			9.888	-17
			9.89867	-18			9.89867	-16			9.89867	-6			9.89867	-18
			9.90933	-9			9.90933	-17			9.90933	-8			9.90933	-9
			9.92	-11			9.92	-18			9.92	-17			9.92	-11
			9.93067	-14			9.93067	-23			9.93067	-11			9.93067	-14
			9.94133	-17			9.94133	-21			9.94133	-7			9.94133	-17
			9.952	-22			9.952	-20			9.952	-12			9.952	-22
			9.96267	-16			9.96267	-18			9.96267	-4			9.96267	-16
			9.97333	-18			9.97333	-20			9.97333	-11			9.97333	-18
			9.984	-17			9.984	-27			9.984	-15			9.984	-17
			9.99467	-15			9.99467	-29			9.99467	-13			9.99467	-15
			10.0053	-6			10.0053	-35			10.0053	-11			10.0053	-6
			10.016	-9			10.016	-32			10.016	-15			10.016	-9
			10.0267	-16			10.0267	-38			10.0267	-9			10.0267	-16
			10.0373	-19			10.0373	-33			10.0373	-5			10.0373	-19
			10.048	-12			10.048	-31			10.048	-18			10.048	-12
			10.0587	-6			10.0587	-28			10.0587	-8			10.0587	-6
			10.0693	-19			10.0693	-23			10.0693	-10			10.0693	-19
			10.08	-15			10.08	-21			10.08	-18			10.08	-15
			10.0907	-18			10.0907	-22			10.0907	-24			10.0907	-18
			10.1013	-17			10.1013	-17			10.1013	-18			10.1013	-17
			10.112	-28			10.112	-21			10.112	-10			10.112	-28
			10.1227	-25			10.1227	-23			10.1227	-14			10.1227	-25
			10.1333	-18			10.1333	-21			10.1333	-9			10.1333	-18
			10.144	-20			10.144	-20			10.144	-7			10.144	-20
			10.1547	-18			10.1547	-27			10.1547	7			10.1547	-18
			10.1653	-15			10.1653	-28			10.1653	-5			10.1653	-15
			10.176	-15			10.176	-20			10.176	-8			10.176	-15
			10.1867	-12			10.1867	-21			10.1867	-10			10.1867	-12
			10.1973	-21			10.1973	-15			10.1973	-20			10.1973	-21
			10.208	-18			10.208	-15			10.208	-25			10.208	-18
			10.2187	-15			10.2187	-23			10.2187	-26			10.2187	-15
			10.2293	-14			10.2293	-10			10.2293	-21			10.2293	-14
			10.24	-3			10.24	-17			10.24	-11			10.24	-3
			10.2507	-19			10.2507	-26			10.2507	-9			10.2507	-19
			10.2613	-20			10.2613	-16			10.2613	-12			10.2613	-20
			10.272	-25			10.272	-14			10.272	-10			10.272	-25
			10.2827	-19			10.2827	-13			10.2827	-10			10.2827	-19
			10.2933	-17			10.2933	-21			10.2933	-7			10.2933	-17
			10.304	-20			10.304	-28			10.304	-6			10.304	-20
			10.3147	-14			10.3147	-33			10.3147	-13			10.3147	-14
			10.3253	-12			10.3253	-21			10.3253	-6			10.3253	-12
			10.336	-11			10.336	-23			10.336	-3			10.336	-11
			10.3467	-18			10.3467	-23			10.3467	-12			10.3467	-18
			10.3573	-9			10.3573	-20			10.3573	-16			10.3573	-9
			10.368	-10			10.368	-24			10.368	-7			10.368	-10
			10.3787	-12			10.3787	-24			10.3787	-5			10.3787	-12
			10.3893	-8			10.3893	-24			10.3893	-17			10.3893	-8
			10.4	-10			10.4	-34			10.4	-3			10.4	-10
			10.4107	-15			10.4107	-27			10.4107	-15			10.4107	-15
			10.4213	-19			10.4213	-21			10.4213	-7			10.4213	-19
			10.432	-25			10.432	-27			10.432	-17			10.432	-25
			10.4427	-18			10.4427	-22			10.4427	-12			10.4427	-18
			10.4533	-19			10.4533	-15			10.4533	-6			10.4533	-19
			10.464	-23			10.464	-27			10.464	-14			10.464	-23
			10.4747	-21			10.4747	-33			10.4747	-14			10.4747	-21
			10.4853	-16			10.4853	-27			10.4853	-7			10.4853	-16
			10.496	-26			10.496	-31			10.496	-24			10.496	-26
			10.5067	-10			10.5067	-25			10.5067	-10			10.5067	-10
			10.5173	-5			10.5173	-25			10.5173	-8			10.5173	-5
			10.528	-6			10.528	-26			10.528	-9			10.528	-6
			10.5387	-20			10.5387	-27			10.5387	-9			10.5387	-20
			10.5493	-10			10.5493	-21			10.5493	-12			10.5493	-10
			10.56	-16			10.56	-19			10.56	-18			10.56	-16
			10.5707	-12			10.5707	-20			10.5707	-14			10.5707	-12
			10.5813	-20			10.5813	-25			10.5813	-7			10.5813	-20
			10.592	-20			10.592	-27			10.592	-22			10.592	-20
			10.6027	-10			10.6027	-30			10.6027	-22			10.6027	-10
			10.6133	-11			10.6133	-29			10.6133	-11			10.6133	-11
			10.624	-21			10.624	-33			10.624	-6			10.624	-21
			10.6347	-33			10.6347	-20			10.6347	-13			10.6347	-33
			10.6453	-25			10.6453	-18			10.6453	-19			10.6453	-25
			10.656	-22			10.656	-23			10.656	-17			10.656	-22
			10.6667	-27			10.6667	-19			10.6667	-16			10.6667	-27
			10.6773	-16			10.6773	-34			10.6773	-11			10.6773	-16
			10.688	-21			10.688	-27			10.688	-11			10.688	-21
			10.6987	-27			10.6987	-23			10.6987	-4			10.6987	-27
			10.7093	-17			10.7093	-22			10.7093	-8			10.7093	-17
			10.72	-16			10.72	-20			10.72	-6			10.72	-16
			10.7307	-12			10.7307	-24			10.7307	-17			10.7307	-12
			10.7413	-16			10.7413	-21			10.7413	-14			10.7413	-16
			10.752	-19			10.752	-30			10.752	-12			10.752	-19
			10.7627	-13			10.7627	-28			10.7627	-10			10.7627	-13
			10.7733	-6			10.7733	-22			10.7733	-26			10.7733	-6
			10.784	-4			10.784	-27			10.784	-18			10.784	-4
			10.7947	-9			10.7947	-26			10.7947	-16			10.7947	-9
			10.8053	-12			10.8053	-23			10.8053	-12			10.8053	-12
			10.816	-28			10.816	-11			10.816	-11			10.816	-28
			10.8267	-17			10.8267	-15			10.8267	-13			10.8267	-17
			10.8373	-14			10.8373	-23			10.8373	-16			10.8373	-14
			10.848	-17			10.848	-20			10.848	-5			10.848	-17
			10.8587	-17			10.8587	-18			10.8587	-5			10.8587	-17
			10.8693	-19			10.8693	-20			10.8693	-16			10.8693	-19
			10.88	-28			10.88	-20			10.88	-15			10.88	-28
			10.8907	-30			10.8907	-25			10.8907	-16			10.8907	-30
			10.9013	-14			10.9013	-30			10.9013	-11			10.9013	-14
			10.912	-9			10.912	-19			10.912	-8			10.912	-9
			10.9227	-14			10.9227	-23			10.9227	-12			10.9227	-14
			10.9333	-11			10.9333	-24			10.9333	-22			10.9333	-11
			10.944	-14			10.944	-23			10.944	-18			10.944	-14
			10.9547	-6			10.9547	-23			10.9547	-18			10.9547	-6
			10.9653	-17			10.9653	-21			10.9653	-24			10.9653	-17
			10.976	-21			10.976	-17			10.976	-10			10.976	-21
			10.9867	-22			10.9867	-17			10.9867	-13			10.9867	-22
			10.9973	-20			10.9973	-13			10.9973	-14			10.9973	-20
			11.008	-21			11.008	-15			11.008	-6			11.008	-21
			11.0187	-18			11.0187	-10			11.0187	-9			11.0187	-18
			11.0293	-13			11.0293	-28			11.0293	-9			11.0293	-13
			11.04	-18			11.04	-11			11.04	-12			11.04	-18
			11.0507	-19			11.0507	-24			11.0507	-18			11.0507	-19
			11.0613	-11			11.0613	-19			11.0613	-16			11.0613	-11
			11.072	-11			11.072	-16			11.072	-9			11.072	-11
			11.0827	-6			11.0827	-12			11.0827	-10			11.0827	-6
			11.0933	-12			11.0933	-23			11.0933	-8			11.0933	-12
			11.104	-19			11.104	-20			11.104	-7			11.104	-19
			11.1147	-20			11.1147	-22			11.1147	-2			11.1147	-20
			11.1253	-20			11.1253	-25			11.1253	-1			11.1253	-20
			11.136	-19			11.136	-28			11.136	-4			11.136	-19
			11.1467	-13			11.1467	-30			11.1467	-7			11.1467	-13
			11.1573	-18			11.1573	-26			11.1573	-18			11.1573	-18
			11.168	-27			11.168	-17			11.168	-15			11.168	-27
			11.1787	-29			11.1787	-17			11.1787	-18			11.1787	-29
			11.1893	-27			11.1893	-20			11.1893	-4			11.1893	-27
			11.2	-24			11.2	-12			11.2	-6			11.2	-24
			11.2107	-29			11.2107	-14			11.2107	-4			11.2107	-29
			11.2213	-23			11.2213	-19			11.2213	-8			11.2213	-23
			11.232	-10			11.232	-26			11.232	-13			11.232	-10
			11.2427	-15			11.2427	-24			11.2427	-14			11.2427	-15
			11.2533	-10			11.2533	-28			11.2533	-15			11.2533	-10
			11.264	-19			11.264	-13			11.264	-7			11.264	-19
			11.2747	-19			11.2747	-6			11.2747	-9			11.2747	-19
			11.2853	-24			11.2853	-6			11.2853	-14			11.2853	-24
			11.296	-25			11.296	-14			11.296	-6			11.296	-25
			11.3067	-14			11.3067	-12			11.3067	-2			11.3067	-14
			11.3173	-14			11.3173	-12			11.3173	-7			11.3173	-14
			11.328	-22			11.328	-15			11.328	0			11.328	-22
			11.3387	-17			11.3387	1			11.3387	-9			11.3387	-17
			11.3493	-21			11.3493	-3			11.3493	-15			11.3493	-21
			11.36	-17			11.36	-8			11.36	-14			11.36	-17
			11.3707	-18			11.3707	-8			11.3707	-13			11.3707	-18
			11.3813	-17			11.3813	-3			11.3813	-17			11.3813	-17
			11.392	-19			11.392	-8			11.392	-13			11.392	-19
			11.4027	-21			11.4027	-16			11.4027	-6			11.4027	-21
			11.4133	-9			11.4133	-12			11.4133	-4			11.4133	-9
			11.424	-17			11.424	-11			11.424	-13			11.424	-17
			11.4347	-17			11.4347	-21			11.4347	-10			11.4347	-17
			11.4453	-25			11.4453	-19			11.4453	-13			11.4453	-25
			11.456	-23			11.456	-10			11.456	-7			11.456	-23
			11.4667	-16			11.4667	-6			11.4667	-16			11.4667	-16
			11.4773	-23			11.4773	-10			11.4773	-5			11.4773	-23
			11.488	-22			11.488	-10			11.488	-13			11.488	-22
			11.4987	-18			11.4987	-11			11.4987	-13			11.4987	-18
			11.5093	-23			11.5093	-15			11.5093	-16			11.5093	-23
			11.52	-12			11.52	-15			11.52	-14			11.52	-12
			11.5307	-18			11.5307	-10			11.5307	-12			11.5307	-18
			11.5413	-21			11.5413	-14			11.5413	-13			11.5413	-21
			11.552	-5			11.552	-26			11.552	-15			11.552	-5
			11.5627	-5			11.5627	-26			11.5627	-11			11.5627	-5
			11.5733	-13			11.5733	-14			11.5733	-9			11.5733	-13
			11.584	-26			11.584	-14			11.584	-13			11.584	-26
			11.5947	-33			11.5947	-16			11.5947	-13			11.5947	-33
			11.6053	-17			11.6053	-26			11.6053	-16			11.6053	-17
			11.616	-15			11.616	-23			11.616	-18			11.616	-15
			11.6267	-14			11.6267	-24			11.6267	-12			11.6267	-14
			11.6373	-18			11.6373	-23			11.6373	-11			11.6373	-18
			11.648	-19			11.648	-23			11.648	-12			11.648	-19
			11.6587	-22			11.6587	-21			11.6587	-11			11.6587	-22
			11.6693	-16			11.6693	-25			11.6693	-13			11.6693	-16
			11.68	-27			11.68	-20			11.68	-15			11.68	-27
			11.6907	-24			11.6907	-18			11.6907	-16			11.6907	-24
			11.7013	-24			11.7013	-17			11.7013	-15			11.7013	-24
			11.712	-21			11.712	-7			11.712	-6			11.712	-21
			11.7227	-21			11.7227	-26			11.7227	-11			11.7227	-21
			11.7333	-11			11.7333	-16			11.7333	-15			11.7333	-11
			11.744	-12			11.744	-12			11.744	-22			11.744	-12
			11.7547	-11			11.7547	-21			11.7547	-15			11.7547	-11
			11.7653	-18			11.7653	-30			11.7653	-16			11.7653	-18
			11.776	-19			11.776	-16			11.776	-19			11.776	-19
			11.7867	-15			11.7867	-15			11.7867	-5			11.7867	-15
			11.7973	-25			11.7973	-6			11.7973	-15			11.7973	-25
			11.808	-17			11.808	-12			11.808	-14			11.808	-17
			11.8187	-17			11.8187	-20			11.8187	-8			11.8187	-17
			11.8293	-8			11.8293	-23			11.8293	-15			11.8293	-8
			11.84	-9			11.84	-21			11.84	-13			11.84	-9
			11.8507	-14			11.8507	-13			11.8507	-18			11.8507	-14
			11.8613	-21			11.8613	-20			11.8613	-12			11.8613	-21
			11.872	-26			11.872	-13			11.872	-13			11.872	-26
			11.8827	-22			11.8827	-13			11.8827	-10			11.8827	-22
			11.8933	-22			11.8933	-23			11.8933	-18			11.8933	-22
			11.904	-18			11.904	-20			11.904	-22			11.904	-18
			11.9147	-21			11.9147	-19			11.9147	-9			11.9147	-21
			11.9253	-27			11.9253	-13			11.9253	-2			11.9253	-27
			11.936	-21			11.936	-20			11.936	0			11.936	-21
			11.9467	-25			11.9467	-24			11.9467	-8			11.9467	-25
			11.9573	-15			11.9573	-17			11.9573	-5			11.9573	-15
			11.968	-12			11.968	-20			11.968	-8			11.968	-12
			11.9787	-18			11.9787	-23			11.9787	-9			11.9787	-18
			11.9893	-14			11.9893	-26			11.9893	-5			11.9893	-14
			12	-13			12	-18			12	-6			12	-13
			12.0107	-23			12.0107	-24			12.0107	4			12.0107	-23
			12.0213	-19			12.0213	-24			12.0213	5			12.0213	-19
			12.032	-11			12.032	-23			12.032	3			12.032	-11
			12.0427	-18			12.0427	-22			12.0427	-10			12.0427	-18
			12.0533	-20			12.0533	-18			12.0533	-15			12.0533	-20
			12.064	-23			12.064	-20			12.064	-15			12.064	-23
			12.0747	-23			12.0747	-19			12.0747	-7			12.0747	-23
			12.0853	-13			12.0853	-29			12.0853	-9			12.0853	-13
			12.096	-18			12.096	-17			12.096	-14			12.096	-18
			12.1067	-10			12.1067	-13			12.1067	-16			12.1067	-10
			12.1173	-19			12.1173	-15			12.1173	-15			12.1173	-19
			12.128	-28			12.128	-23			12.128	1			12.128	-28
			12.1387	-17			12.1387	-21			12.1387	5			12.1387	-17
			12.1493	-17			12.1493	-18			12.1493	-4			12.1493	-17
			12.16	-17			12.16	-16			12.16	-6			12.16	-17
			12.1707	-17			12.1707	-12			12.1707	-13			12.1707	-17
			12.1813	-26			12.1813	-25			12.1813	-9			12.1813	-26
			12.192	-23			12.192	-19			12.192	-15			12.192	-23
			12.2027	-21			12.2027	-21			12.2027	-18			12.2027	-21
			12.2133	-4			12.2133	-24			12.2133	-16			12.2133	-4
			12.224	-19			12.224	-20			12.224	-18			12.224	-19
			12.2347	-11			12.2347	-15			12.2347	-22			12.2347	-11
			12.2453	-15			12.2453	-11			12.2453	-16			12.2453	-15
			12.256	-12			12.256	-10			12.256	-16			12.256	-12
			12.2667	-13			12.2667	-21			12.2667	-12			12.2667	-13
			12.2773	-13			12.2773	-19			12.2773	-11			12.2773	-13
			12.288	-21			12.288	-16			12.288	-8			12.288	-21
			12.2987	-29			12.2987	-16			12.2987	-9			12.2987	-29
			12.3093	-20			12.3093	-23			12.3093	-10			12.3093	-20
			12.32	-14			12.32	-30			12.32	-9			12.32	-14
			12.3307	-22			12.3307	-27			12.3307	-12			12.3307	-22
			12.3413	-20			12.3413	-24			12.3413	-13			12.3413	-20
			12.352	-31			12.352	-26			12.352	3			12.352	-31
			12.3627	-30			12.3627	-22			12.3627	-5			12.3627	-30
			12.3733	-21			12.3733	-20			12.3733	-4			12.3733	-21
			12.384	-21			12.384	-14			12.384	-13			12.384	-21
			12.3947	-20			12.3947	-17			12.3947	-18			12.3947	-20
			12.4053	-19			12.4053	-17			12.4053	-13			12.4053	-19
			12.416	-28			12.416	-17			12.416	-11			12.416	-28
			12.4267	-20			12.4267	-24			12.4267	-12			12.4267	-20
			12.4373	-21			12.4373	-26			12.4373	-8			12.4373	-21
			12.448	-29			12.448	-13			12.448	-10			12.448	-29
			12.4587	-22			12.4587	-24			12.4587	-12			12.4587	-22
			12.4693	-22			12.4693	-18			12.4693	-5			12.4693	-22
			12.48	-13			12.48	-20			12.48	-2			12.48	-13
			12.4907	-15			12.4907	-23			12.4907	-10			12.4907	-15
			12.5013	-19			12.5013	-16			12.5013	-1			12.5013	-19
			12.512	-13			12.512	-21			12.512	-7			12.512	-13
			12.5227	-18			12.5227	-19			12.5227	-11			12.5227	-18
			12.5333	-26			12.5333	-25			12.5333	-21			12.5333	-26
			12.544	-22			12.544	-22			12.544	-9			12.544	-22
			12.5547	-31			12.5547	-15			12.5547	-16			12.5547	-31
			12.5653	-23			12.5653	-19			12.5653	-20			12.5653	-23
			12.576	-13			12.576	-18			12.576	-20			12.576	-13
			12.5867	-19			12.5867	-10			12.5867	-16			12.5867	-19
			12.5973	-18			12.5973	-15			12.5973	-1			12.5973	-18
			12.608	-21			12.608	-10			12.608	2			12.608	-21
			12.6187	-23			12.6187	-16			12.6187	-7			12.6187	-23
			12.6293	-20			12.6293	-20			12.6293	-6			12.6293	-20
			12.64	-18			12.64	-28			12.64	1			12.64	-18
			12.6507	-22			12.6507	-25			12.6507	-6			12.6507	-22
			12.6613	-12			12.6613	-23			12.6613	-7			12.6613	-12
			12.672	-9			12.672	-16			12.672	-9			12.672	-9
			12.6827	-18			12.6827	-16			12.6827	-1			12.6827	-18
			12.6933	-19			12.6933	-18			12.6933	-8			12.6933	-19
			12.704	-22			12.704	-17			12.704	-12			12.704	-22
			12.7147	-24			12.7147	-5			12.7147	-6			12.7147	-24
			12.7253	-22			12.7253	-18			12.7253	2			12.7253	-22
			12.736	-20			12.736	-17			12.736	-8			12.736	-20
			12.7467	-14			12.7467	-17			12.7467	-9			12.7467	-14
			12.7573	-10			12.7573	-23			12.7573	-3			12.7573	-10
			12.768	-21			12.768	-18			12.768	2			12.768	-21
			12.7787	-24			12.7787	-23			12.7787	-5			12.7787	-24
			12.7893	-26			12.7893	-22			12.7893	-11			12.7893	-26
			12.8	-37			12.8	-19			12.8	-16			12.8	-37
			12.8107	-34			12.8107	-14			12.8107	-12			12.8107	-34
			12.8213	-34			12.8213	-21			12.8213	-11			12.8213	-34
			12.832	-31			12.832	-16			12.832	8			12.832	-31
			12.8427	-19			12.8427	-20			12.8427	-11			12.8427	-19
			12.8533	-22			12.8533	-12			12.8533	-6			12.8533	-22
			12.864	-13			12.864	-12			12.864	-16			12.864	-13
			12.8747	-11			12.8747	-19			12.8747	-13			12.8747	-11
			12.8853	-12			12.8853	-15			12.8853	-10			12.8853	-12
			12.896	-19			12.896	-19			12.896	-9			12.896	-19
			12.9067	-19			12.9067	-21			12.9067	-9			12.9067	-19
			12.9173	-18			12.9173	-18			12.9173	-14			12.9173	-18
			12.928	-18			12.928	-6			12.928	-13			12.928	-18
			12.9387	-18			12.9387	-11			12.9387	-21			12.9387	-18
			12.9493	-14			12.9493	-23			12.9493	-18			12.9493	-14
			12.96	-17			12.96	-20			12.96	-10			12.96	-17
			12.9707	-21			12.9707	-26			12.9707	-17			12.9707	-21
			12.9813	-26			12.9813	-25			12.9813	-6			12.9813	-26
			12.992	-26			12.992	-18			12.992	-4			12.992	-26
			13.0027	-28			13.0027	-10			13.0027	-19			13.0027	-28
			13.0133	-29			13.0133	-13			13.0133	-10			13.0133	-29
			13.024	-30			13.024	-24			13.024	-6			13.024	-30
			13.0347	-29			13.0347	-28			13.0347	-9			13.0347	-29
			13.0453	-26			13.0453	-23			13.0453	1			13.0453	-26
			13.056	-19			13.056	-15			13.056	-1			13.056	-19
			13.0667	-26			13.0667	-26			13.0667	0			13.0667	-26
			13.0773	-24			13.0773	-34			13.0773	-7			13.0773	-24
			13.088	-18			13.088	-27			13.088	-8			13.088	-18
			13.0987	-24			13.0987	-27			13.0987	-13			13.0987	-24
			13.1093	-28			13.1093	-25			13.1093	-9			13.1093	-28
			13.12	-26			13.12	-31			13.12	-8			13.12	-26
			13.1307	-20			13.1307	-26			13.1307	-4			13.1307	-20
			13.1413	-25			13.1413	-29			13.1413	-9			13.1413	-25
			13.152	-18			13.152	-27			13.152	-15			13.152	-18
			13.1627	-21			13.1627	-24			13.1627	-6			13.1627	-21
			13.1733	-21			13.1733	-18			13.1733	-1			13.1733	-21
			13.184	-34			13.184	-20			13.184	5			13.184	-34
			13.1947	-31			13.1947	-19			13.1947	-6			13.1947	-31
			13.2053	-28			13.2053	-18			13.2053	-13			13.2053	-28
			13.216	-30			13.216	-22			13.216	-5			13.216	-30
			13.2267	-33			13.2267	-28			13.2267	-7			13.2267	-33
			13.2373	-22			13.2373	-25			13.2373	-4			13.2373	-22
			13.248	-15			13.248	-19			13.248	1			13.248	-15
			13.2587	-21			13.2587	-25			13.2587	-7			13.2587	-21
			13.2693	-13			13.2693	-25			13.2693	-10			13.2693	-13
			13.28	-20			13.28	-32			13.28	-16			13.28	-20
			13.2907	-24			13.2907	-23			13.2907	-6			13.2907	-24
			13.3013	-26			13.3013	-18			13.3013	-7			13.3013	-26
			13.312	-29			13.312	-26			13.312	-10			13.312	-29
			13.3227	-28			13.3227	-21			13.3227	-10			13.3227	-28
			13.3333	-33			13.3333	-15			13.3333	-11			13.3333	-33
			13.344	-26			13.344	-15			13.344	-4			13.344	-26
			13.3547	-34			13.3547	-20			13.3547	-19			13.3547	-34
			13.3653	-30			13.3653	-19			13.3653	-13			13.3653	-30
			13.376	-32			13.376	-24			13.376	-3			13.376	-32
			13.3867	-23			13.3867	-18			13.3867	-1			13.3867	-23
			13.3973	-25			13.3973	-17			13.3973	6			13.3973	-25
			13.408	-20			13.408	-20			13.408	7			13.408	-20
			13.4187	-30			13.4187	-15			13.4187	7			13.4187	-30
			13.4293	-37			13.4293	-17			13.4293	0			13.4293	-37
			13.44	-36			13.44	-21			13.44	6			13.44	-36
			13.4507	-30			13.4507	-24			13.4507	3			13.4507	-30
			13.4613	-31			13.4613	-29			13.4613	-6			13.4613	-31
			13.472	-35			13.472	-29			13.472	-9			13.472	-35
			13.4827	-24			13.4827	-21			13.4827	-9			13.4827	-24
			13.4933	-32			13.4933	-21			13.4933	-8			13.4933	-32
			13.504	-36			13.504	-14			13.504	-14			13.504	-36
			13.5147	-26			13.5147	-21			13.5147	-18			13.5147	-26
			13.5253	-22			13.5253	-14			13.5253	-14			13.5253	-22
			13.536	-25			13.536	-25			13.536	-3			13.536	-25
			13.5467	-25			13.5467	-27			13.5467	-4			13.5467	-25
			13.5573	-33			13.5573	-24			13.5573	-9			13.5573	-33
			13.568	-24			13.568	-33			13.568	-8			13.568	-24
			13.5787	-26			13.5787	-35			13.5787	-3			13.5787	-26
			13.5893	-19			13.5893	-34			13.5893	-10			13.5893	-19
			13.6	-9			13.6	-33			13.6	0			13.6	-9
			13.6107	-13			13.6107	-29			13.6107	-4			13.6107	-13
			13.6213	-15			13.6213	-25			13.6213	-8			13.6213	-15
			13.632	-12			13.632	-24			13.632	-6			13.632	-12
			13.6427	-32			13.6427	-19			13.6427	-4			13.6427	-32
			13.6533	-28			13.6533	-28			13.6533	-4			13.6533	-28
			13.664	-18			13.664	-28			13.664	-9			13.664	-18
			13.6747	-26			13.6747	-18			13.6747	-10			13.6747	-26
			13.6853	-31			13.6853	-22			13.6853	-9			13.6853	-31
			13.696	-25			13.696	-21			13.696	-4			13.696	-25
			13.7067	-32			13.7067	-27			13.7067	1			13.7067	-32
			13.7173	-27			13.7173	-22			13.7173	-6			13.7173	-27
			13.728	-9			13.728	-22			13.728	-6			13.728	-9
			13.7387	-16			13.7387	-14			13.7387	-11			13.7387	-16
			13.7493	-25			13.7493	-25			13.7493	-1			13.7493	-25
			13.76	-26			13.76	-30			13.76	1			13.76	-26
			13.7707	-24			13.7707	-27			13.7707	-7			13.7707	-24
			13.7813	-24			13.7813	-33			13.7813	-8			13.7813	-24
			13.792	-28			13.792	-24			13.792	1			13.792	-28
			13.8027	-21			13.8027	-22			13.8027	-5			13.8027	-21
			13.8133	-21			13.8133	-25			13.8133	-6			13.8133	-21
			13.824	-19			13.824	-14			13.824	-2			13.824	-19
			13.8347	-14			13.8347	-22			13.8347	-9			13.8347	-14
			13.8453	-18			13.8453	-32			13.8453	-18			13.8453	-18
			13.856	-28			13.856	-26			13.856	-15			13.856	-28
			13.8667	-26			13.8667	-26			13.8667	-6			13.8667	-26
			13.8773	-19			13.8773	-13			13.8773	5			13.8773	-19
			13.888	-20			13.888	-21			13.888	3			13.888	-20
			13.8987	-27			13.8987	-14			13.8987	4			13.8987	-27
			13.9093	-22			13.9093	-21			13.9093	1			13.9093	-22
			13.92	-23			13.92	-22			13.92	-1			13.92	-23
			13.9307	-31			13.9307	-19			13.9307	5			13.9307	-31
			13.9413	-27			13.9413	-13			13.9413	-3			13.9413	-27
			13.952	-22			13.952	-17			13.952	-3			13.952	-22
			13.9627	-19			13.9627	-17			13.9627	1			13.9627	-19
			13.9733	-10			13.9733	-14			13.9733	1			13.9733	-10
			13.984	-20			13.984	-23			13.984	2			13.984	-20
			13.9947	-21			13.9947	-21			13.9947	1			13.9947	-21
			14.0053	-16			14.0053	-24			14.0053	-6			14.0053	-16
			14.016	-20			14.016	-19			14.016	3			14.016	-20
			14.0267	-19			14.0267	-13			14.0267	-2			14.0267	-19
			14.0373	-25			14.0373	-9			14.0373	-14			14.0373	-25
			14.048	-25			14.048	-9			14.048	-12			14.048	-25
			14.0587	-25			14.0587	-14			14.0587	-9			14.0587	-25
			14.0693	-16			14.0693	-22			14.0693	-2			14.0693	-16
			14.08	-26			14.08	-12			14.08	1			14.08	-26
			14.0907	-30			14.0907	-21			14.0907	0			14.0907	-30
			14.1013	-26			14.1013	-16			14.1013	-8			14.1013	-26
			14.112	-26			14.112	-30			14.112	-7			14.112	-26
			14.1227	-25			14.1227	-25			14.1227	2			14.1227	-25
			14.1333	-36			14.1333	-17			14.1333	-8			14.1333	-36
			14.144	-38			14.144	-15			14.144	-7			14.144	-38
			14.1547	-32			14.1547	-14			14.1547	-2			14.1547	-32
			14.1653	-29			14.1653	-22			14.1653	1			14.1653	-29
			14.176	-26			14.176	-21			14.176	1			14.176	-26
			14.1867	-22			14.1867	-23			14.1867	-6			14.1867	-22
			14.1973	-29			14.1973	-21			14.1973	-4			14.1973	-29
			14.208	-19			14.208	-18			14.208	-3			14.208	-19
			14.2187	-9			14.2187	-17			14.2187	1			14.2187	-9
			14.2293	-14			14.2293	-18			14.2293	2			14.2293	-14
			14.24	-20			14.24	-12			14.24	-7			14.24	-20
			14.2507	-16			14.2507	-16			14.2507	-3			14.2507	-16
			14.2613	-19			14.2613	-23			14.2613	5			14.2613	-19
			14.272	-27			14.272	-14			14.272	0			14.272	-27
			14.2827	-17			14.2827	-15			14.2827	-3			14.2827	-17
			14.2933	-10			14.2933	-17			14.2933	3			14.2933	-10
			14.304	-18			14.304	-31			14.304	-4			14.304	-18
			14.3147	-22			14.3147	-28			14.3147	-4			14.3147	-22
			14.3253	-18			14.3253	-27			14.3253	-2			14.3253	-18
			14.336	-15			14.336	-37			14.336	-10			14.336	-15
			14.3467	-15			14.3467	-32			14.3467	-8			14.3467	-15
			14.3573	-9			14.3573	-16			14.3573	-5			14.3573	-9
			14.368	-7			14.368	-12			14.368	7			14.368	-7
			14.3787	-14			14.3787	-24			14.3787	-4			14.3787	-14
			14.3893	-16			14.3893	-23			14.3893	-4			14.3893	-16
			14.4	-24			14.4	-21			14.4	4			14.4	-24
			14.4107	-19			14.4107	-25			14.4107	9			14.4107	-19
			14.4213	-23			14.4213	-31			14.4213	-6			14.4213	-23
			14.432	-21			14.432	-33			14.432	5			14.432	-21
			14.4427	-9			14.4427	-25			14.4427	-3			14.4427	-9
			14.4533	-18			14.4533	-26			14.4533	5			14.4533	-18
			14.464	-12			14.464	-26			14.464	6			14.464	-12
			14.4747	-16			14.4747	-16			14.4747	-4			14.4747	-16
			14.4853	-19			14.4853	-27			14.4853	-6			14.4853	-19
			14.496	-21			14.496	-11			14.496	-10			14.496	-21
			14.5067	-21			14.5067	-18			14.5067	-7			14.5067	-21
			14.5173	-25			14.5173	-21			14.5173	-3			14.5173	-25
			14.528	-16			14.528	-13			14.528	1			14.528	-16
			14.5387	-22			14.5387	-23			14.5387	-1			14.5387	-22
			14.5493	-27			14.5493	-20			14.5493	5			14.5493	-27
			14.56	-28			14.56	-16			14.56	3			14.56	-28
			14.5707	-25			14.5707	-20			14.5707	-7			14.5707	-25
			14.5813	-17			14.5813	-21			14.5813	-15			14.5813	-17
			14.592	-23			14.592	-20			14.592	-5			14.592	-23
			14.6027	-32			14.6027	-18			14.6027	0			14.6027	-32
			14.6133	-27			14.6133	-7			14.6133	2			14.6133	-27
			14.624	-28			14.624	-16			14.624	3			14.624	-28
			14.6347	-24			14.6347	-25			14.6347	-2			14.6347	-24
			14.6453	-24			14.6453	-19			14.6453	-8			14.6453	-24
			14.656	-22			14.656	-22			14.656	-9			14.656	-22
			14.6667	-12			14.6667	-17			14.6667	-16			14.6667	-12
			14.6773	-14			14.6773	-14			14.6773	-4			14.6773	-14
			14.688	-26			14.688	-17			14.688	-5			14.688	-26
			14.6987	-24			14.6987	-20			14.6987	1			14.6987	-24
			14.7093	-29			14.7093	-15			14.7093	6			14.7093	-29
			14.72	-18			14.72	-22			14.72	-14			14.72	-18
			14.7307	-18			14.7307	-18			14.7307	-14			14.7307	-18
			14.7413	-31			14.7413	-20			14.7413	-1			14.7413	-31
			14.752	-28			14.752	-32			14.752	-6			14.752	-28
			14.7627	-25			14.7627	-23			14.7627	-7			14.7627	-25
			14.7733	-24			14.7733	-28			14.7733	3			14.7733	-24
			14.784	-30			14.784	-24			14.784	6			14.784	-30
			14.7947	-29			14.7947	-33			14.7947	-7			14.7947	-29
			14.8053	-36			14.8053	-29			14.8053	-2			14.8053	-36
			14.816	-35			14.816	-25			14.816	2			14.816	-35
			14.8267	-29			14.8267	-21			14.8267	3			14.8267	-29
			14.8373	-18			14.8373	-17			14.8373	3			14.8373	-18
			14.848	-25			14.848	-23			14.848	6			14.848	-25
			14.8587	-35			14.8587	-28			14.8587	-3			14.8587	-35
			14.8693	-33			14.8693	-33			14.8693	0			14.8693	-33
			14.88	-16			14.88	-26			14.88	-4			14.88	-16
			14.8907	-18			14.8907	-19			14.8907	-8			14.8907	-18
			14.9013	-23			14.9013	-25			14.9013	-7			14.9013	-23
			14.912	-19			14.912	-26			14.912	-6			14.912	-19
			14.9227	-12			14.9227	-33			14.9227	-3			14.9227	-12
			14.9333	-8			14.9333	-25			14.9333	-3			14.9333	-8
			14.944	-16			14.944	-21			14.944	1			14.944	-16
			14.9547	-15			14.9547	-15			14.9547	-2			14.9547	-15
			14.9653	-26			14.9653	-13			14.9653	1			14.9653	-26
			14.976	-24			14.976	-20			14.976	2			14.976	-24
			14.9867	-26			14.9867	-27			14.9867	-9			14.9867	-26
			14.9973	-29			14.9973	-31			14.9973	-11			14.9973	-29
			15.008	-22			15.008	-29			15.008	-4			15.008	-22
			15.0187	-24			15.0187	-20			15.0187	-10			15.0187	-24
			15.0293	-20			15.0293	-17			15.0293	-3			15.0293	-20
			15.04	-23			15.04	-13			15.04	-4			15.04	-23
			15.0507	-13			15.0507	-13			15.0507	-7			15.0507	-13
			15.0613	-10			15.0613	-18			15.0613	-9			15.0613	-10
			15.072	-26			15.072	-7			15.072	1			15.072	-26
			15.0827	-23			15.0827	-28			15.0827	8			15.0827	-23
			15.0933	-18			15.0933	-30			15.0933	13			15.0933	-18
			15.104	-13			15.104	-20			15.104	3			15.104	-13
			15.1147	-15			15.1147	-23			15.1147	5			15.1147	-15
			15.1253	-9			15.1253	-27			15.1253	2			15.1253	-9
			15.136	-10			15.136	-28			15.136	3			15.136	-10
			15.1467	-8			15.1467	-34			15.1467	3			15.1467	-8
			15.1573	-25			15.1573	-23			15.1573	6			15.1573	-25
			15.168	-19			15.168	-25			15.168	1			15.168	-19
			15.1787	-23			15.1787	-28			15.1787	-12			15.1787	-23
			15.1893	-28			15.1893	-25			15.1893	-9			15.1893	-28
			15.2	-26			15.2	-22			15.2	-6			15.2	-26
			15.2107	-17			15.2107	-24			15.2107	-5			15.2107	-17
			15.2213	-12			15.2213	-22			15.2213	-6			15.2213	-12
			15.232	-15			15.232	-21			15.232	0			15.232	-15
			15.2427	-9			15.2427	-20			15.2427	-6			15.2427	-9
			15.2533	-5			15.2533	-27			15.2533	-15			15.2533	-5
			15.264	-16			15.264	-18			15.264	-12			15.264	-16
			15.2747	-16			15.2747	-23			15.2747	0			15.2747	-16
			15.2853	-26			15.2853	-18			15.2853	-7			15.2853	-26
			15.296	-31			15.296	-15			15.296	-12			15.296	-31
			15.3067	-24			15.3067	-24			15.3067	-13			15.3067	-24
			15.3173	-17			15.3173	-7			15.3173	-2			15.3173	-17
			15.328	-22			15.328	-15			15.328	3			15.328	-22
			15.3387	-19			15.3387	-25			15.3387	-3			15.3387	-19
			15.3493	-17			15.3493	-31			15.3493	5			15.3493	-17
			15.36	-16			15.36	-31			15.36	-1			15.36	-16
			15.3707	-5			15.3707	-29			15.3707	1			15.3707	-5
			15.3813	-12			15.3813	-25			15.3813	5			15.3813	-12
			15.392	-7			15.392	-31			15.392	3			15.392	-7
			15.4027	-17			15.4027	-29			15.4027	-6			15.4027	-17
			15.4133	-14			15.4133	-24			15.4133	-2			15.4133	-14
			15.424	-2			15.424	-29			15.424	-2			15.424	-2
			15.4347	-9			15.4347	-23			15.4347	4			15.4347	-9
			15.4453	-13			15.4453	-23			15.4453	-1			15.4453	-13
			15.456	-23			15.456	-14			15.456	-4			15.456	-23
			15.4667	-17			15.4667	-12			15.4667	-7			15.4667	-17
			15.4773	-13			15.4773	-18			15.4773	-10			15.4773	-13
			15.488	-17			15.488	-19			15.488	-11			15.488	-17
			15.4987	-11			15.4987	-19			15.4987	-9			15.4987	-11
			15.5093	-17			15.5093	-24			15.5093	-2			15.5093	-17
			15.52	-16			15.52	-19			15.52	-8			15.52	-16
			15.5307	-11			15.5307	-15			15.5307	-9			15.5307	-11
			15.5413	-18			15.5413	-16			15.5413	-17			15.5413	-18
			15.552	-19			15.552	-18			15.552	-6			15.552	-19
			15.5627	-18			15.5627	-15			15.5627	-12			15.5627	-18
			15.5733	-25			15.5733	-14			15.5733	1			15.5733	-25
			15.584	-20			15.584	-19			15.584	-5			15.584	-20
			15.5947	-21			15.5947	-28			15.5947	-9			15.5947	-21
			15.6053	-17			15.6053	-25			15.6053	-12			15.6053	-17
			15.616	-24			15.616	-15			15.616	-10			15.616	-24
			15.6267	-29			15.6267	-20			15.6267	-10			15.6267	-29
			15.6373	-22			15.6373	-21			15.6373	0			15.6373	-22
			15.648	-22			15.648	-20			15.648	2			15.648	-22
			15.6587	-11			15.6587	-19			15.6587	-12			15.6587	-11
			15.6693	-9			15.6693	-12			15.6693	0			15.6693	-9
			15.68	-20			15.68	-12			15.68	-7			15.68	-20
			15.6907	-24			15.6907	-29			15.6907	-4			15.6907	-24
			15.7013	-27			15.7013	-30			15.7013	-1			15.7013	-27
			15.712	-37			15.712	-24			15.712	-13			15.712	-37
			15.7227	-27			15.7227	-25			15.7227	-10			15.7227	-27
			15.7333	-31			15.7333	-18			15.7333	-11			15.7333	-31
			15.744	-24			15.744	-17			15.744	-12			15.744	-24
			15.7547	-12			15.7547	-26			15.7547	-1			15.7547	-12
			15.7653	-15			15.7653	-27			15.7653	-16			15.7653	-15
			15.776	-20			15.776	-15			15.776	-11			15.776	-20
			15.7867	-17			15.7867	-9			15.7867	-14			15.7867	-17
			15.7973	-22			15.7973	-7			15.7973	-16			15.7973	-22
			15.808	-26			15.808	-4			15.808	-10			15.808	-26
			15.8187	-20			15.8187	-15			15.8187	3			15.8187	-20
			15.8293	-24			15.8293	-10			15.8293	2			15.8293	-24
			15.84	-23			15.84	-16			15.84	-4			15.84	-23
			15.8507	-32			15.8507	-26			15.8507	-6			15.8507	-32
			15.8613	-19			15.8613	-26			15.8613	1			15.8613	-19
			15.872	-8			15.872	-27			15.872	-15			15.872	-8
			15.8827	-9			15.8827	-16			15.8827	-11			15.8827	-9
			15.8933	-23			15.8933	-23			15.8933	-9			15.8933	-23
			15.904	-19			15.904	-23			15.904	-12			15.904	-19
			15.9147	-19			15.9147	-13			15.9147	-2			15.9147	-19
			15.9253	-19			15.9253	-17			15.9253	5			15.9253	-19
			15.936	-23			15.936	-17			15.936	-5			15.936	-23
			15.9467	-23			15.9467	-4			15.9467	-2			15.9467	-23
			15.9573	-25			15.9573	-12			15.9573	-12			15.9573	-25
			15.968	-33			15.968	-19			15.968	-10			15.968	-33
			15.9787	-33			15.9787	-5			15.9787	-15			15.9787	-33
			15.9893	-23			15.9893	-12			15.9893	-11			15.9893	-23
			16	-22			16	-6			16	-8			16	-22
			16.0107	-17			16.0107	-18			16.0107	-7			16.0107	-17
			16.0213	-22			16.0213	-13			16.0213	-3			16.0213	-22
			16.032	-28			16.032	-15			16.032	-9			16.032	-28
			16.0427	-22			16.0427	-13			16.0427	-6			16.0427	-22
			16.0533	-22			16.0533	-14			16.0533	-19			16.0533	-22
			16.064	-28			16.064	-21			16.064	-11			16.064	-28
			16.0747	-20			16.0747	-17			16.0747	-2			16.0747	-20
			16.0853	-21			16.0853	-10			16.0853	-1			16.0853	-21
			16.096	-29			16.096	-23			16.096	-2			16.096	-29
			16.1067	-21			16.1067	-22			16.1067	-12			16.1067	-21
			16.1173	-21			16.1173	-25			16.1173	-13			16.1173	-21
			16.128	-11			16.128	-22			16.128	-4			16.128	-11
			16.1387	-16			16.1387	-22			16.1387	-4			16.1387	-16
			16.1493	-24			16.1493	-12			16.1493	4			16.1493	-24
			16.16	-31			16.16	-19			16.16	-2			16.16	-31
			16.1707	-25			16.1707	-27			16.1707	-5			16.1707	-25
			16.1813	-25			16.1813	-17			16.1813	0			16.1813	-25
			16.192	-24			16.192	-7			16.192	7			16.192	-24
			16.2027	-20			16.2027	-19			16.2027	0			16.2027	-20
			16.2133	-6			16.2133	-21			16.2133	-8			16.2133	-6
			16.224	-20			16.224	-18			16.224	-3			16.224	-20
			16.2347	-21			16.2347	-23			16.2347	-5			16.2347	-21
			16.2453	-29			16.2453	-27			16.2453	-3			16.2453	-29
			16.256	-27			16.256	-22			16.256	-2			16.256	-27
			16.2667	-13			16.2667	-29			16.2667	4			16.2667	-13
			16.2773	-24			16.2773	-18			16.2773	-2			16.2773	-24
			16.288	-18			16.288	-23			16.288	-15			16.288	-18
			16.2987	-20			16.2987	-17			16.2987	-9			16.2987	-20
			16.3093	-20			16.3093	-25			16.3093	-9			16.3093	-20
			16.32	-24			16.32	-31			16.32	-19			16.32	-24
			16.3307	-31			16.3307	-26			16.3307	-8			16.3307	-31
			16.3413	-30			16.3413	-21			16.3413	-6			16.3413	-30
			16.352	-21			16.352	-27			16.352	-8			16.352	-21
			16.3627	-9			16.3627	-25			16.3627	-6			16.3627	-9
			16.3733	-20			16.3733	-31			16.3733	-8			16.3733	-20
			16.384	-26			16.384	-17			16.384	3			16.384	-26
			16.3947	-22			16.3947	-20			16.3947	-1			16.3947	-22
			16.4053	-29			16.4053	-18			16.4053	-2			16.4053	-29
			16.416	-29			16.416	-20			16.416	4			16.416	-29
			16.4267	-19			16.4267	-23			16.4267	10			16.4267	-19
			16.4373	-28			16.4373	-31			16.4373	-4			16.4373	-28
			16.448	-23			16.448	-21			16.448	-8			16.448	-23
			16.4587	-23			16.4587	-18			16.4587	-6			16.4587	-23
			16.4693	-32			16.4693	-20			16.4693	4			16.4693	-32
			16.48	-28			16.48	-22			16.48	-4			16.48	-28
			16.4907	-29			16.4907	-22			16.4907	-2			16.4907	-29
			16.5013	-31			16.5013	-23			16.5013	-3			16.5013	-31
			16.512	-38			16.512	-21			16.512	8			16.512	-38
			16.5227	-32			16.5227	-13			16.5227	5			16.5227	-32
			16.5333	-31			16.5333	-23			16.5333	5			16.5333	-31
			16.544	-39			16.544	-31			16.544	-5			16.544	-39
			16.5547	-25			16.5547	-14			16.5547	-3			16.5547	-25
			16.5653	-31			16.5653	-23			16.5653	-14			16.5653	-31
			16.576	-31			16.576	-11			16.576	-8			16.576	-31
			16.5867	-28			16.5867	-11			16.5867	-13			16.5867	-28
			16.5973	-21			16.5973	-30			16.5973	-7			16.5973	-21
			16.608	-18			16.608	-28			16.608	-8			16.608	-18
			16.6187	-21			16.6187	-16			16.6187	-11			16.6187	-21
			16.6293	-29			16.6293	-23			16.6293	-2			16.6293	-29
			16.64	-17			16.64	-15			16.64	-3			16.64	-17
			16.6507	-26			16.6507	-18			16.6507	-6			16.6507	-26
			16.6613	-12			16.6613	-18			16.6613	-1			16.6613	-12
			16.672	-16			16.672	-24			16.672	-5			16.672	-16
			16.6827	-14			16.6827	-24			16.6827	-4			16.6827	-14
			16.6933	-23			16.6933	-31			16.6933	-1			16.6933	-23
			16.704	-25			16.704	-19			16.704	-8			16.704	-25
			16.7147	-29			16.7147	-17			16.7147	-16			16.7147	-29
			16.7253	-23			16.7253	-24			16.7253	-15			16.7253	-23
			16.736	-19			16.736	-20			16.736	-16			16.736	-19
			16.7467	-30			16.7467	-14			16.7467	-6			16.7467	-30
			16.7573	-31			16.7573	-22			16.7573	-9			16.7573	-31
			16.768	-22			16.768	-29			16.768	-14			16.768	-22
			16.7787	-17			16.7787	-30			16.7787	-15			16.7787	-17
			16.7893	-34			16.7893	-23			16.7893	-18			16.7893	-34
			16.8	-24			16.8	-27			16.8	-17			16.8	-24
			16.8107	-20			16.8107	-30			16.8107	-21			16.8107	-20
			16.8213	-21			16.8213	-30			16.8213	-22			16.8213	-21
			16.832	-23			16.832	-21			16.832	-13			16.832	-23
			16.8427	-22			16.8427	-23			16.8427	-24			16.8427	-22
			16.8533	-24			16.8533	-16			16.8533	-19			16.8533	-24
			16.864	-16			16.864	-17			16.864	-16			16.864	-16
			16.8747	-27			16.8747	-27			16.8747	-14			16.8747	-27
			16.8853	-25			16.8853	-19			16.8853	-3			16.8853	-25
			16.896	-20			16.896	-17			16.896	0			16.896	-20
			16.9067	-32			16.9067	-15			16.9067	2			16.9067	-32
			16.9173	-41			16.9173	-20			16.9173	-3			16.9173	-41
			16.928	-29			16.928	-26			16.928	-1			16.928	-29
			16.9387	-24			16.9387	-17			16.9387	-17			16.9387	-24
			16.9493	-23			16.9493	-20			16.9493	-14			16.9493	-23
			16.96	-24			16.96	-30			16.96	-10			16.96	-24
			16.9707	-33			16.9707	-33			16.9707	-12			16.9707	-33
			16.9813	-31			16.9813	-31			16.9813	-18			16.9813	-31
			16.992	-34			16.992	-33			16.992	-13			16.992	-34
			17.0027	-26			17.0027	-22			17.0027	-10			17.0027	-26
			17.0133	-27			17.0133	-21			17.0133	-6			17.0133	-27
			17.024	-29			17.024	-22			17.024	-9			17.024	-29
			17.0347	-30			17.0347	-23			17.0347	-14			17.0347	-30
			17.0453	-16			17.0453	-37			17.0453	-10			17.0453	-16
			17.056	-26			17.056	-32			17.056	-3			17.056	-26
			17.0667	-26			17.0667	-24			17.0667	-10			17.0667	-26
			17.0773	-42			17.0773	-25			17.0773	-18			17.0773	-42
			17.088	-37			17.088	-23			17.088	-19			17.088	-37
			17.0987	-32			17.0987	-18			17.0987	-8			17.0987	-32
			17.1093	-26			17.1093	-32			17.1093	-20			17.1093	-26
			17.12	-28			17.12	-28			17.12	-24			17.12	-28
			17.1307	-27			17.1307	-23			17.1307	-27			17.1307	-27
			17.1413	-30			17.1413	-25			17.1413	-26			17.1413	-30
			17.152	-29			17.152	-16			17.152	-30			17.152	-29
			17.1627	-10			17.1627	-15			17.1627	-23			17.1627	-10
			17.1733	-17			17.1733	-18			17.1733	-11			17.1733	-17
			17.184	-21			17.184	-16			17.184	-14			17.184	-21
			17.1947	-24			17.1947	-18			17.1947	-25			17.1947	-24
			17.2053	-27			17.2053	-26			17.2053	-25			17.2053	-27
			17.216	-29			17.216	-22			17.216	-25			17.216	-29
			17.2267	-20			17.2267	-32			17.2267	-11			17.2267	-20
			17.2373	-25			17.2373	-26			17.2373	-11			17.2373	-25
			17.248	-19			17.248	-22			17.248	-23			17.248	-19
			17.2587	-32			17.2587	-20			17.2587	-21			17.2587	-32
			17.2693	-24			17.2693	-27			17.2693	-20			17.2693	-24
			17.28	-19			17.28	-25			17.28	-24			17.28	-19
			17.2907	-21			17.2907	-25			17.2907	-16			17.2907	-21
			17.3013	-17			17.3013	-24			17.3013	-16			17.3013	-17
			17.312	-28			17.312	-21			17.312	-17			17.312	-28
			17.3227	-33			17.3227	-34			17.3227	-24			17.3227	-33
			17.3333	-25			17.3333	-25			17.3333	-18			17.3333	-25
			17.344	-25			17.344	-17			17.344	-23			17.344	-25
			17.3547	-26			17.3547	-33			17.3547	-20			17.3547	-26
			17.3653	-28			17.3653	-37			17.3653	-12			17.3653	-28
			17.376	-25			17.376	-36			17.376	-12			17.376	-25
			17.3867	-22			17.3867	-21			17.3867	-16			17.3867	-22
			17.3973	-23			17.3973	-28			17.3973	-10			17.3973	-23
			17.408	-22			17.408	-34			17.408	-16			17.408	-22
			17.4187	-30			17.4187	-25			17.4187	-20			17.4187	-30
			17.4293	-29			17.4293	-25			17.4293	-7			17.4293	-29
			17.44	-35			17.44	-19			17.44	-6			17.44	-35
			17.4507	-22			17.4507	-25			17.4507	-15			17.4507	-22
			17.4613	-18			17.4613	-22			17.4613	-21			17.4613	-18
			17.472	-20			17.472	-29			17.472	-14			17.472	-20
			17.4827	-33			17.4827	-17			17.4827	-8			17.4827	-33
			17.4933	-32			17.4933	-20			17.4933	-17			17.4933	-32
			17.504	-31			17.504	-27			17.504	-21			17.504	-31
			17.5147	-38			17.5147	-24			17.5147	-24			17.5147	-38
			17.5253	-41			17.5253	-23			17.5253	-14			17.5253	-41
			17.536	-33			17.536	-22			17.536	-16			17.536	-33
			17.5467	-40			17.5467	-21			17.5467	-19			17.5467	-40
			17.5573	-42			17.5573	-25			17.5573	-9			17.5573	-42
			17.568	-35			17.568	-21			17.568	-15			17.568	-35
			17.5787	-30			17.5787	-22			17.5787	-19			17.5787	-30
			17.5893	-29			17.5893	-24			17.5893	-26			17.5893	-29
			17.6	-32			17.6	-24			17.6	-27			17.6	-32
			17.6107	-25			17.6107	-20			17.6107	-20			17.6107	-25
			17.6213	-33			17.6213	-29			17.6213	-17			17.6213	-33
			17.632	-30			17.632	-28			17.632	-14			17.632	-30
			17.6427	-36			17.6427	-33			17.6427	-18			17.6427	-36
			17.6533	-29			17.6533	-21			17.6533	-12			17.6533	-29
			17.664	-31			17.664	-21			17.664	-10			17.664	-31
			17.6747	-37			17.6747	-17			17.6747	-13			17.6747	-37
			17.6853	-34			17.6853	-19			17.6853	-9			17.6853	-34
			17.696	-28			17.696	-18			17.696	-12			17.696	-28
			17.7067	-25			17.7067	-11			17.7067	-13			17.7067	-25
			17.7173	-18			17.7173	-7			17.7173	-19			17.7173	-18
			17.728	-27			17.728	-6			17.728	-13			17.728	-27
			17.7387	-22			17.7387	-29			17.7387	-15			17.7387	-22
			17.7493	-14			17.7493	-24			17.7493	-15			17.7493	-14
			17.76	-14			17.76	-25			17.76	-16			17.76	-14
			17.7707	-15			17.7707	-21			17.7707	-19			17.7707	-15
			17.7813	-8			17.7813	-20			17.7813	-23			17.7813	-8
			17.792	-5			17.792	-26			17.792	-23			17.792	-5
			17.8027	-20			17.8027	-36			17.8027	-15			17.8027	-20
			17.8133	-22			17.8133	-30			17.8133	-16			17.8133	-22
			17.824	-23			17.824	-36			17.824	-12			17.824	-23
			17.8347	-26			17.8347	-29			17.8347	-18			17.8347	-26
			17.8453	-21			17.8453	-26			17.8453	-18			17.8453	-21
			17.856	-24			17.856	-32			17.856	-25			17.856	-24
			17.8667	-20			17.8667	-29			17.8667	-19			17.8667	-20
			17.8773	-23			17.8773	-37			17.8773	-19			17.8773	-23
			17.888	-30			17.888	-38			17.888	-28			17.888	-30
			17.8987	-30			17.8987	-28			17.8987	-25			17.8987	-30
			17.9093	-34			17.9093	-27			17.9093	-19			17.9093	-34
			17.92	-29			17.92	-25			17.92	-10			17.92	-29
			17.9307	-28			17.9307	-24			17.9307	-25			17.9307	-28
			17.9413	-29			17.9413	-33			17.9413	-28			17.9413	-29
			17.952	-37			17.952	-31			17.952	-30			17.952	-37
			17.9627	-31			17.9627	-34			17.9627	-34			17.9627	-31
			17.9733	-32			17.9733	-32			17.9733	-23			17.9733	-32
			17.984	-30			17.984	-34			17.984	-28			17.984	-30
			17.9947	-23			17.9947	-26			17.9947	-21			17.9947	-23
			18.0053	-14			18.0053	-28			18.0053	-21			18.0053	-14
			18.016	-17			18.016	-32			18.016	-27			18.016	-17
			18.0267	-11			18.0267	-37			18.0267	-23			18.0267	-11
			18.0373	-14			18.0373	-33			18.0373	-16			18.0373	-14
			18.048	-15			18.048	-19			18.048	-21			18.048	-15
			18.0587	-22			18.0587	-11			18.0587	-20			18.0587	-22
			18.0693	-15			18.0693	-17			18.0693	-18			18.0693	-15
			18.08	-8			18.08	-16			18.08	-19			18.08	-8
			18.0907	-26			18.0907	-29			18.0907	-19			18.0907	-26
			18.1013	-23			18.1013	-21			18.1013	-18			18.1013	-23
			18.112	-18			18.112	-23			18.112	-26			18.112	-18
			18.1227	-27			18.1227	-17			18.1227	-24			18.1227	-27
			18.1333	-30			18.1333	-20			18.1333	-15			18.1333	-30
			18.144	-22			18.144	-19			18.144	-23			18.144	-22
			18.1547	-26			18.1547	-17			18.1547	-13			18.1547	-26
			18.1653	-19			18.1653	-22			18.1653	-18			18.1653	-19
			18.176	-13			18.176	-23			18.176	-22			18.176	-13
			18.1867	-11			18.1867	-31			18.1867	-17			18.1867	-11
			18.1973	-13			18.1973	-24			18.1973	-2			18.1973	-13
			18.208	-15			18.208	-14			18.208	-4			18.208	-15
			18.2187	-19			18.2187	-25			18.2187	-13			18.2187	-19
			18.2293	-19			18.2293	-23			18.2293	-18			18.2293	-19
			18.24	-20			18.24	-17			18.24	-14			18.24	-20
			18.2507	-19			18.2507	-20			18.2507	-11			18.2507	-19
			18.2613	-16			18.2613	-22			18.2613	-11			18.2613	-16
			18.272	-25			18.272	-24			18.272	-20			18.272	-25
			18.2827	-24			18.2827	-26			18.2827	-19			18.2827	-24
			18.2933	-24			18.2933	-14			18.2933	-14			18.2933	-24
			18.304	-17			18.304	-17			18.304	-22			18.304	-17
			18.3147	-21			18.3147	-17			18.3147	-19			18.3147	-21
			18.3253	-24			18.3253	-20			18.3253	-20			18.3253	-24
			18.336	-25			18.336	-27			18.336	-26			18.336	-25
			18.3467	-27			18.3467	-25			18.3467	-22			18.3467	-27
			18.3573	-35			18.3573	-22			18.3573	-19			18.3573	-35
			18.368	-29			18.368	-23			18.368	-21			18.368	-29
			18.3787	-27			18.3787	-26			18.3787	-11			18.3787	-27
			18.3893	-38			18.3893	-28			18.3893	-21			18.3893	-38
			18.4	-23			18.4	-21			18.4	-18			18.4	-23
			18.4107	-26			18.4107	-20			18.4107	-14			18.4107	-26
			18.4213	-21			18.4213	-21			18.4213	-12			18.4213	-21
			18.432	-27			18.432	-21			18.432	-14			18.432	-27
			18.4427	-26			18.4427	-28			18.4427	-10			18.4427	-26
			18.4533	-27			18.4533	-21			18.4533	-15			18.4533	-27
			18.464	-31			18.464	-18			18.464	-19			18.464	-31
			18.4747	-30			18.4747	-21			18.4747	-15			18.4747	-30
			18.4853	-24			18.4853	-17			18.4853	-15			18.4853	-24
			18.496	-12			18.496	-24			18.496	-25			18.496	-12
			18.5067	-17			18.5067	-23			18.5067	-21			18.5067	-17
			18.5173	-30			18.5173	-27			18.5173	-36			18.5173	-30
			18.528	-28			18.528	-28			18.528	-34			18.528	-28
			18.5387	-23			18.5387	-26			18.5387	-22			18.5387	-23
			18.5493	-25			18.5493	-32			18.5493	-19			18.5493	-25
			18.56	-31			18.56	-25			18.56	-16			18.56	-31
			18.5707	-33			18.5707	-22			18.5707	-14			18.5707	-33
			18.5813	-25			18.5813	-22			18.5813	-13			18.5813	-25
			18.592	-15			18.592	-18			18.592	-15			18.592	-15
			18.6027	-13			18.6027	-27			18.6027	-12			18.6027	-13
			18.6133	-16			18.6133	-37			18.6133	-9			18.6133	-16
			18.624	-17			18.624	-27			18.624	-3			18.624	-17
			18.6347	-18			18.6347	-18			18.6347	-2			18.6347	-18
			18.6453	-29			18.6453	-26			18.6453	-16			18.6453	-29
			18.656	-26			18.656	-25			18.656	-28			18.656	-26
			18.6667	-30			18.6667	-32			18.6667	-22			18.6667	-30
			18.6773	-26			18.6773	-34			18.6773	-24			18.6773	-26
			18.688	-16			18.688	-29			18.688	-24			18.688	-16
			18.6987	-11			18.6987	-31			18.6987	-23			18.6987	-11
			18.7093	-18			18.7093	-31			18.7093	-19			18.7093	-18
			18.72	-25			18.72	-34			18.72	-15			18.72	-25
			18.7307	-23			18.7307	-41			18.7307	-22			18.7307	-23
			18.7413	-21			18.7413	-34			18.7413	-14			18.7413	-21
			18.752	-28			18.752	-31			18.752	-12			18.752	-28
			18.7627	-36			18.7627	-29			18.7627	-16			18.7627	-36
			18.7733	-30			18.7733	-23			18.7733	-23			18.7733	-30
			18.784	-33			18.784	-19			18.784	-19			18.784	-33
			18.7947	-23			18.7947	-30			18.7947	-23			18.7947	-23
			18.8053	-14			18.8053	-28			18.8053	-22			18.8053	-14
			18.816	-19			18.816	-28			18.816	-15			18.816	-19
			18.8267	-31			18.8267	-26			18.8267	-9			18.8267	-31
			18.8373	-26			18.8373	-21			18.8373	-16			18.8373	-26
			18.848	-36			18.848	-15			18.848	-12			18.848	-36
			18.8587	-32			18.8587	-13			18.8587	-8			18.8587	-32
			18.8693	-30			18.8693	-18			18.8693	-12			18.8693	-30
			18.88	-33			18.88	-20			18.88	-11			18.88	-33
			18.8907	-35			18.8907	-23			18.8907	-20			18.8907	-35
			18.9013	-38			18.9013	-25			18.9013	-22			18.9013	-38
			18.912	-33			18.912	-19			18.912	-23			18.912	-33
			18.9227	-27			18.9227	-28			18.9227	-24			18.9227	-27
			18.9333	-33			18.9333	-22			18.9333	-16			18.9333	-33
			18.944	-21			18.944	-27			18.944	-17			18.944	-21
			18.9547	-25			18.9547	-24			18.9547	-15			18.9547	-25
			18.9653	-25			18.9653	-25			18.9653	-22			18.9653	-25
			18.976	-20			18.976	-23			18.976	-23			18.976	-20
			18.9867	-25			18.9867	-16			18.9867	-19			18.9867	-25
			18.9973	-27			18.9973	-17			18.9973	-17			18.9973	-27
			19.008	-34			19.008	-31			19.008	-17			19.008	-34
			19.0187	-26			19.0187	-28			19.0187	-34			19.0187	-26
			19.0293	-20			19.0293	-29			19.0293	-36			19.0293	-20
			19.04	-22			19.04	-19			19.04	-27			19.04	-22
			19.0507	-28			19.0507	-19			19.0507	-21			19.0507	-28
			19.0613	-33			19.0613	-21			19.0613	-25			19.0613	-33
			19.072	-24			19.072	-26			19.072	-25			19.072	-24
			19.0827	-22			19.0827	-31			19.0827	-21			19.0827	-22
			19.0933	-22			19.0933	-23			19.0933	-21			19.0933	-22
			19.104	-23			19.104	-15			19.104	-17			19.104	-23
			19.1147	-28			19.1147	-6			19.1147	-14			19.1147	-28
			19.1253	-25			19.1253	-14			19.1253	-20			19.1253	-25
			19.136	-17			19.136	-10			19.136	-17			19.136	-17
			19.1467	-19			19.1467	-17			19.1467	-15			19.1467	-19
			19.1573	-26			19.1573	-22			19.1573	-19			19.1573	-26
			19.168	-22			19.168	-22			19.168	-21			19.168	-22
			19.1787	-18			19.1787	-22			19.1787	-24			19.1787	-18
			19.1893	-29			19.1893	-23			19.1893	-14			19.1893	-29
			19.2	-20			19.2	-30			19.2	-21			19.2	-20
			19.2107	-21			19.2107	-25			19.2107	-33			19.2107	-21
			19.2213	-20			19.2213	-23			19.2213	-29			19.2213	-20
			19.232	-27			19.232	-21			19.232	-29			19.232	-27
			19.2427	-26			19.2427	-7			19.2427	-20			19.2427	-26
			19.2533	-32			19.2533	-8			19.2533	-12			19.2533	-32
			19.264	-26			19.264	-19			19.264	-11			19.264	-26
			19.2747	-20			19.2747	-25			19.2747	-19			19.2747	-20
			19.2853	-28			19.2853	-26			19.2853	-12			19.2853	-28
			19.296	-32			19.296	-29			19.296	-7			19.296	-32
			19.3067	-37			19.3067	-21			19.3067	-11			19.3067	-37
			19.3173	-28			19.3173	-16			19.3173	-10			19.3173	-28
			19.328	-33			19.328	-15			19.328	-15			19.328	-33
			19.3387	-35			19.3387	-9			19.3387	-16			19.3387	-35
			19.3493	-39			19.3493	-20			19.3493	-27			19.3493	-39
			19.36	-40			19.36	-29			19.36	-8			19.36	-40
			19.3707	-35			19.3707	-32			19.3707	-10			19.3707	-35
			19.3813	-29			19.3813	-27			19.3813	-11			19.3813	-29
			19.392	-27			19.392	-30			19.392	-17			19.392	-27
			19.4027	-17			19.4027	-22			19.4027	-19			19.4027	-17
			19.4133	-22			19.4133	-19			19.4133	-13			19.4133	-22
			19.424	-11			19.424	-17			19.424	-24			19.424	-11
			19.4347	-7			19.4347	-27			19.4347	-25			19.4347	-7
			19.4453	-16			19.4453	-27			19.4453	-21			19.4453	-16
			19.456	-20			19.456	-34			19.456	-24			19.456	-20
			19.4667	-27			19.4667	-25			19.4667	-29			19.4667	-27
			19.4773	-20			19.4773	-21			19.4773	-28			19.4773	-20
			19.488	-26			19.488	-18			19.488	-26			19.488	-26
			19.4987	-24			19.4987	-24			19.4987	-29			19.4987	-24
			19.5093	-28			19.5093	-15			19.5093	-27			19.5093	-28
			19.52	-26			19.52	-21			19.52	-31			19.52	-26
			19.5307	-24			19.5307	-29			19.5307	-25			19.5307	-24
			19.5413	-31			19.5413	-24			19.5413	-31			19.5413	-31
			19.552	-30			19.552	-21			19.552	-32			19.552	-30
			19.5627	-27			19.5627	-22			19.5627	-26			19.5627	-27
			19.5733	-19			19.5733	-29			19.5733	-22			19.5733	-19
			19.584	-12			19.584	-23			19.584	-31			19.584	-12
			19.5947	-4			19.5947	-30			19.5947	-20			19.5947	-4
			19.6053	-21			19.6053	-16			19.6053	-10			19.6053	-21
			19.616	-14			19.616	-23			19.616	-26			19.616	-14
			19.6267	-20			19.6267	-26			19.6267	-28			19.6267	-20
			19.6373	-26			19.6373	-22			19.6373	-17			19.6373	-26
			19.648	-24			19.648	-26			19.648	-19			19.648	-24
			19.6587	-25			19.6587	-21			19.6587	-32			19.6587	-25
			19.6693	-25			19.6693	-17			19.6693	-24			19.6693	-25
			19.68	-34			19.68	-22			19.68	-26			19.68	-34
			19.6907	-22			19.6907	-14			19.6907	-25			19.6907	-22
			19.7013	-23			19.7013	-18			19.7013	-29			19.7013	-23
			19.712	-25			19.712	-25			19.712	-23			19.712	-25
			19.7227	-29			19.7227	-29			19.7227	-19			19.7227	-29
			19.7333	-29			19.7333	-32			19.7333	-31			19.7333	-29
			19.744	-25			19.744	-30			19.744	-35			19.744	-25
			19.7547	-8			19.7547	-24			19.7547	-31			19.7547	-8
			19.7653	-25			19.7653	-25			19.7653	-24			19.7653	-25
			19.776	-27			19.776	-17			19.776	-19			19.776	-27
			19.7867	-25			19.7867	-22			19.7867	-24			19.7867	-25
			19.7973	-37			19.7973	-20			19.7973	-19			19.7973	-37
			19.808	-27			19.808	-17			19.808	-28			19.808	-27
			19.8187	-23			19.8187	-26			19.8187	-22			19.8187	-23
			19.8293	-29			19.8293	-24			19.8293	-22			19.8293	-29
			19.84	-37			19.84	-29			19.84	-23			19.84	-37
			19.8507	-22			19.8507	-36			19.8507	-19			19.8507	-22
			19.8613	-23			19.8613	-29			19.8613	-17			19.8613	-23
			19.872	-27			19.872	-24			19.872	-20			19.872	-27
			19.8827	-38			19.8827	-25			19.8827	-19			19.8827	-38
			19.8933	-39			19.8933	-23			19.8933	-27			19.8933	-39
			19.904	-40			19.904	-24			19.904	-19			19.904	-40
			19.9147	-36			19.9147	-25			19.9147	-18			19.9147	-36
			19.9253	-35			19.9253	-22			19.9253	-16			19.9253	-35
			19.936	-35			19.936	-33			19.936	-24			19.936	-35
			19.9467	-35			19.9467	-27			19.9467	-33			19.9467	-35
			19.9573	-28			19.9573	-18			19.9573	-36			19.9573	-28
			19.968	-33			19.968	-13			19.968	-33			19.968	-33
			19.9787	-31			19.9787	-13			19.9787	-28			19.9787	-31
			19.9893	-22			19.9893	-19			19.9893	-31			19.9893	-22
			20	-16			20	-23			20	-34			20	-16
			20.0107	-23			20.0107	-21			20.0107	-34			20.0107	-23
			20.0213	-26			20.0213	-28			20.0213	-26			20.0213	-26
			20.032	-27			20.032	-29			20.032	-23			20.032	-27
			20.0427	-28			20.0427	-28			20.0427	-30			20.0427	-28
			20.0533	-38			20.0533	-34			20.0533	-27			20.0533	-38
			20.064	-33			20.064	-34			20.064	-25			20.064	-33
			20.0747	-22			20.0747	-34			20.0747	-28			20.0747	-22
			20.0853	-19			20.0853	-33			20.0853	-27			20.0853	-19
			20.096	-29			20.096	-31			20.096	-22			20.096	-29
			20.1067	-23			20.1067	-29			20.1067	-29			20.1067	-23
			20.1173	-34			20.1173	-32			20.1173	-26			20.1173	-34
			20.128	-36			20.128	-27			20.128	-24			20.128	-36
			20.1387	-36			20.1387	-24			20.1387	-27			20.1387	-36
			20.1493	-28			20.1493	-30			20.1493	-23			20.1493	-28
			20.16	-37			20.16	-25			20.16	-16			20.16	-37
			20.1707	-31			20.1707	-21			20.1707	-30			20.1707	-31
			20.1813	-33			20.1813	-29			20.1813	-32			20.1813	-33
			20.192	-29			20.192	-32			20.192	-13			20.192	-29
			20.2027	-27			20.2027	-35			20.2027	-22			20.2027	-27
			20.2133	-22			20.2133	-26			20.2133	-21			20.2133	-22
			20.224	-25			20.224	-34			20.224	-27			20.224	-25
			20.2347	-30			20.2347	-30			20.2347	-30			20.2347	-30
			20.2453	-31			20.2453	-34			20.2453	-25			20.2453	-31
			20.256	-38			20.256	-27			20.256	-25			20.256	-38
			20.2667	-40			20.2667	-16			20.2667	-28			20.2667	-40
			20.2773	-31			20.2773	-20			20.2773	-27			20.2773	-31
			20.288	-33			20.288	-21			20.288	-33			20.288	-33
			20.2987	-38			20.2987	-13			20.2987	-18			20.2987	-38
			20.3093	-38			20.3093	-15			20.3093	-18			20.3093	-38
			20.32	-33			20.32	-25			20.32	-16			20.32	-33
			20.3307	-35			20.3307	-14			20.3307	-24			20.3307	-35
			20.3413	-37			20.3413	-19			20.3413	-27			20.3413	-37
			20.352	-41			20.352	-17			20.352	-29			20.352	-41
			20.3627	-38			20.3627	-21			20.3627	-32			20.3627	-38
			20.3733	-33			20.3733	-21			20.3733	-34			20.3733	-33
			20.384	-38			20.384	-24			20.384	-37			20.384	-38
			20.3947	-39			20.3947	-21			20.3947	-31			20.3947	-39
			20.4053	-34			20.4053	-21			20.4053	-26			20.4053	-34
			20.416	-34			20.416	-23			20.416	-28			20.416	-34
			20.4267	-38			20.4267	-20			20.4267	-24			20.4267	-38
			20.4373	-35			20.4373	-26			20.4373	-21			20.4373	-35
			20.448	-29			20.448	-16			20.448	-17			20.448	-29
			20.4587	-32			20.4587	-21			20.4587	-27			20.4587	-32
			20.4693	-34			20.4693	-26			20.4693	-31			20.4693	-34
			20.48	-35			20.48	-26			20.48	-33			20.48	-35
			20.4907	-39			20.4907	-31			20.4907	-27			20.4907	-39
			20.5013	-34			20.5013	-32			20.5013	-37			20.5013	-34
			20.512	-36			20.512	-34			20.512	-37			20.512	-36
			20.5227	-29			20.5227	-30			20.5227	-32			20.5227	-29
			20.5333	-37			20.5333	-25			20.5333	-34			20.5333	-37
			20.544	-33			20.544	-20			20.544	-26			20.544	-33
			20.5547	-44			20.5547	-25			20.5547	-33			20.5547	-44
			20.5653	-47			20.5653	-29			20.5653	-31			20.5653	-47
			20.576	-34			20.576	-21			20.576	-27			20.576	-34
			20.5867	-37			20.5867	-21			20.5867	-30			20.5867	-37
			20.5973	-32			20.5973	-24			20.5973	-29			20.5973	-32
			20.608	-37			20.608	-22			20.608	-25			20.608	-37
			20.6187	-44			20.6187	-39			20.6187	-33			20.6187	-44
			20.6293	-41			20.6293	-33			20.6293	-32			20.6293	-41
			20.64	-41			20.64	-32			20.64	-25			20.64	-41
			20.6507	-41			20.6507	-21			20.6507	-25			20.6507	-41
			20.6613	-34			20.6613	-29			20.6613	-20			20.6613	-34
			20.672	-41			20.672	-23			20.672	-30			20.672	-41
			20.6827	-36			20.6827	-22			20.6827	-34			20.6827	-36
			20.6933	-45			20.6933	-26			20.6933	-33			20.6933	-45
			20.704	-38			20.704	-13			20.704	-29			20.704	-38
			20.7147	-36			20.7147	-12			20.7147	-25			20.7147	-36
			20.7253	-30			20.7253	-16			20.7253	-29			20.7253	-30
			20.736	-33			20.736	-14			20.736	-43			20.736	-33
			20.7467	-37			20.7467	-12			20.7467	-37			20.7467	-37
			20.7573	-34			20.7573	-16			20.7573	-35			20.7573	-34
			20.768	-32			20.768	-26			20.768	-33			20.768	-32
			20.7787	-34			20.7787	-26			20.7787	-32			20.7787	-34
			20.7893	-38			20.7893	-24			20.7893	-31			20.7893	-38
			20.8	-33			20.8	-25			20.8	-35			20.8	-33
			20.8107	-35			20.8107	-19			20.8107	-33			20.8107	-35
			20.8213	-44			20.8213	-19			20.8213	-34			20.8213	-44
			20.832	-35			20.832	-17			20.832	-28			20.832	-35
			20.8427	-44			20.8427	-20			20.8427	-28			20.8427	-44
			20.8533	-35			20.8533	-7			20.8533	-28			20.8533	-35
			20.864	-31			20.864	-16			20.864	-32			20.864	-31
			20.8747	-36			20.8747	-21			20.8747	-28			20.8747	-36
			20.8853	-30			20.8853	-23			20.8853	-33			20.8853	-30
			20.896	-34			20.896	-22			20.896	-36			20.896	-34
			20.9067	-36			20.9067	-17			20.9067	-34			20.9067	-36
			20.9173	-38			20.9173	-8			20.9173	-32			20.9173	-38
			20.928	-39			20.928	-12			20.928	-30			20.928	-39
			20.9387	-33			20.9387	-23			20.9387	-29			20.9387	-33
			20.9493	-38			20.9493	-21			20.9493	-34			20.9493	-38
			20.96	-37			20.96	-19			20.96	-37			20.96	-37
			20.9707	-32			20.9707	-21			20.9707	-47			20.9707	-32
			20.9813	-34			20.9813	-17			20.9813	-43			20.9813	-34
			20.992	-22			20.992	-7			20.992	-24			20.992	-22
			21.0027	-35			21.0027	-22			21.0027	-33			21.0027	-35
			21.0133	-53			21.0133	-24			21.0133	-24			21.0133	-53
			21.024	-48			21.024	-24			21.024	-27			21.024	-48
			21.0347	-40			21.0347	-32			21.0347	-39			21.0347	-40
			21.0453	-28			21.0453	-25			21.0453	-41			21.0453	-28
			21.056	-29			21.056	-23			21.056	-38			21.056	-29
			21.0667	-26			21.0667	-27			21.0667	-29			21.0667	-26
			21.0773	-31			21.0773	-28			21.0773	-25			21.0773	-31
			21.088	-36			21.088	-20			21.088	-33			21.088	-36
			21.0987	-34			21.0987	-29			21.0987	-27			21.0987	-34
			21.1093	-42			21.1093	-21			21.1093	-38			21.1093	-42
			21.12	-31			21.12	-20			21.12	-41			21.12	-31
			21.1307	-34			21.1307	-21			21.1307	-33			21.1307	-34
			21.1413	-35			21.1413	-16			21.1413	-37			21.1413	-35
			21.152	-31			21.152	-19			21.152	-33			21.152	-31
			21.1627	-38			21.1627	-15			21.1627	-28			21.1627	-38
			21.1733	-34			21.1733	-28			21.1733	-23			21.1733	-34
			21.184	-31			21.184	-25			21.184	-26			21.184	-31
			21.1947	-28			21.1947	-25			21.1947	-29			21.1947	-28
			21.2053	-30			21.2053	-13			21.2053	-37			21.2053	-30
			21.216	-32			21.216	-13			21.216	-41			21.216	-32
			21.2267	-28			21.2267	-29			21.2267	-35			21.2267	-28
			21.2373	-26			21.2373	-28			21.2373	-36			21.2373	-26
			21.248	-40			21.248	-27			21.248	-29			21.248	-40
			21.2587	-37			21.2587	-25			21.2587	-37			21.2587	-37
			21.2693	-38			21.2693	-21			21.2693	-35			21.2693	-38
			21.28	-37			21.28	-12			21.28	-40			21.28	-37
			21.2907	-35			21.2907	-11			21.2907	-28			21.2907	-35
			21.3013	-32			21.3013	-20			21.3013	-28			21.3013	-32
[truncated: 2,692 more rows]

## Sheet: Figure 1g
Figure 1g
		Elution volume (mL)	Molar mass		Elution volume (mL)	Refractive index
		14.3942	42783		-0.18925	0.00822717
		14.3983	43731		-0.185155	0.00828657
		14.4024	43835.2		-0.18106	0.00829976
		14.4065	43906.5		-0.176965	0.00828268
		14.4106	43981.7		-0.17287	0.0082656
		14.4147	44081.6		-0.168775	0.008192
		14.4188	44177.4		-0.164681	0.0081184
		14.4229	44278.8		-0.160586	0.00821589
		14.427	44391		-0.156491	0.00823273
		14.4311	44478.5		-0.152396	0.00824957
		14.4352	44541.3		-0.148301	0.00833976
		14.4393	44592.8		-0.144206	0.008379
		14.4434	44650.2		-0.140111	0.00838074
		14.4475	44703.6		-0.136016	0.00838248
		14.4516	44755.9		-0.131921	0.00847997
		14.4557	44831.2		-0.127827	0.00857747
		14.4597	44910.5		-0.123732	0.00867512
		14.4638	44997.3		-0.119637	0.00865263
		14.4679	45079.1		-0.115542	0.00863013
		14.472	45158.4		-0.111447	0.008559
		14.4761	45244.9		-0.107352	0.00868487
		14.4802	45319.7		-0.103257	0.00872528
		14.4843	45409.2		-0.0991623	0.00868484
		14.4884	45517.4		-0.0950674	0.0086444
		14.4925	45604.8		-0.0909725	0.00852311
		14.4966	45687.4		-0.0868776	0.0080793
		14.5007	45791.2		-0.0827827	0.00804347
		14.5048	45885.5		-0.0786878	0.00834022
		14.5089	45953.2		-0.0745929	0.00864709
		14.513	46015.7		-0.070498	0.00867811
		14.5171	46086.4		-0.0664031	0.00868297
		14.5212	46157.1		-0.0623082	0.00867474
		14.5253	46232.5		-0.0582133	0.00866652
		14.5294	46320.9		-0.0541184	0.00859288
		14.5335	46393.9		-0.0500236	0.00845286
		14.5375	46447.2		-0.0459287	0.00831283
		14.5416	46512.6		-0.0418338	0.00827696
		14.5457	46596.3		-0.0377389	0.00841726
		14.5498	46681.8		-0.033644	0.00855757
		14.5539	46754.3		-0.0295491	0.00860991
		14.558	46809.8		-0.0254542	0.00860166
		14.5621	46857.4		-0.0213593	0.00859342
		14.5662	46911		-0.0172644	0.00864352
		14.5703	46975.1		-0.0131695	0.00871009
		14.5744	47039		-0.00907464	0.00862361
		14.5785	47096.2		-0.00497975	0.00853712
		14.5826	47152.9		-0.000884855	0.00836796
		14.5867	47209		0.00321004	0.00818024
		14.5908	47261.5		0.00730493	0.00826812
		14.5949	47317.5		0.0113998	0.00829926
		14.599	47367.3		0.0154947	0.0083304
		14.6031	47420.6		0.0195896	0.00843732
		14.6072	47474.7		0.0236845	0.00840661
		14.6113	47510		0.0277794	0.0083759
		14.6154	47548.8		0.0318743	0.00829236
		14.6194	47599.4		0.0359692	0.00826636
		14.6235	47648.5		0.0400641	0.00824036
		14.6276	47695.3		0.044159	0.00791946
		14.6317	47731.6		0.0482538	0.00826368
		14.6358	47761.9		0.0523487	0.00822829
		14.6399	47804.7		0.0564436	0.0081929
		14.644	47846		0.0605385	0.00805302
		14.6481	47875.2		0.0646334	0.0081528
		14.6522	47897.2		0.0687283	0.00813501
		14.6563	47919.7		0.0728232	0.00811723
		14.6604	47954		0.0769181	0.00807688
		14.6645	47973.5		0.081013	0.00803652
		14.6686	47993.3		0.0851079	0.00788682
		14.6727	48000.3		0.0892028	0.00815557
		14.6768	48018.6		0.0932977	0.00844283
		14.6809	48051.5		0.0973925	0.00843941
		14.685	48073.1		0.101487	0.00843061
		14.6891	48081.1		0.105582	0.00842181
		14.6932	48096.6		0.109677	0.00865243
		14.6973	48117.6		0.113772	0.00871182
		14.7013	48121.8		0.117867	0.00866679
		14.7054	48129.1		0.121962	0.00862176
		14.7095	48148.8		0.126057	0.00851964
		14.7136	48163.5		0.130152	0.00857908
		14.7177	48173.8		0.134247	0.0085815
		14.7218	48192.9		0.138341	0.00858392
		14.7259	48203.6		0.142436	0.0084818
		14.73	48198.8		0.146531	0.00837968
		14.7341	48195.4		0.150626	0.00811596
		14.7382	48209.8		0.154721	0.00811832
		14.7423	48240		0.158816	0.00803994
		14.7464	48257.6		0.162911	0.00796156
		14.7505	48252.3		0.167006	0.00784056
		14.7546	48228.5		0.171101	0.00836581
		14.7587	48197.9		0.175195	0.00836467
		14.7628	48188.6		0.17929	0.00833559
		14.7669	48195.9		0.183385	0.0083065
		14.771	48183.8		0.18748	0.00821399
		14.7751	48170.3		0.191575	0.00822593
		14.7791	48166.5		0.19567	0.00820939
		14.7832	48152.2		0.199765	0.00819284
		14.7873	48135.5		0.20386	0.0078055
		14.7914	48130.7		0.207955	0.00812125
		14.7955	48138.8		0.21205	0.00820002
		14.7996	48103.5		0.216144	0.00820267
		14.8037	48043.3		0.220239	0.00824309
		14.8078	48030.3		0.224334	0.00825503
		14.8119	48023.4		0.228429	0.00826696
		14.816	47979.6		0.232524	0.00828363
		14.8201	47924.5		0.236619	0.00826947
		14.8242	47896.3		0.240714	0.00825532
		14.8283	47877.8		0.244809	0.00790585
		14.8324	47850.1		0.248904	0.00787505
		14.8365	47816.1		0.252998	0.00784425
		14.8406	47757.7		0.257093	0.00763767
		14.8447	47714.1		0.261188	0.00812431
		14.8488	47701.2		0.265283	0.00829827
		14.8529	47645.4		0.269378	0.00820924
		14.857	47575.1		0.273473	0.00812021
		14.861	47546.1		0.277568	0.00794444
		14.8651	47514.9		0.281663	0.00797538
		14.8692	47447.3		0.285758	0.00798732
		14.8733	47360		0.289852	0.00799926
		14.8774	47306		0.293947	0.00806815
		14.8815	47291		0.298042	0.00813722
		14.8856	47267.5		0.302137	0.00809331
		14.8897	47200.4		0.306232	0.0080494
		14.8938	47104.8		0.310327	0.00794485
		14.8979	47004.6		0.314422	0.00789981
		14.902	46907.6		0.318517	0.00789279
		17.4654	11921.1		0.322612	0.00774798
		17.4695	11938		0.326706	0.00760316
		17.4736	11960.4		0.330801	0.00769092
		17.4777	11968.6		0.334896	0.0077788
		17.4818	11976.7		0.338991	0.00788588
		17.4859	11992.4		0.343086	0.00800716
		17.49	12018.9		0.347181	0.00802146
		17.4941	12019.9		0.351276	0.00786841
		17.4982	12008.2		0.355371	0.00771537
		17.5023	12031.7		0.359466	0.00787446
		17.5063	12043.5		0.363561	0.00788876
		17.5104	12027.9		0.367655	0.00790306
		17.5145	12040.9		0.37175	0.00792927
		17.5186	12073.2		0.375845	0.00795547
		17.5227	12077.1		0.37994	0.00818587
		17.5268	12074.9		0.384035	0.00812658
		17.5309	12088		0.38813	0.00806729
		17.535	12096.2		0.392225	0.00790813
		17.5391	12109.6		0.39632	0.00760632
		17.5432	12139.3		0.400415	0.00757077
		17.5473	12181.5		0.404509	0.00743064
		17.5514	12222		0.408604	0.00757548
		17.5555	12239.1		0.412699	0.00761008
		17.5596	12241.2		0.416794	0.00760608
		17.5637	12249.4		0.420889	0.00750547
		17.5678	12258.8		0.424984	0.00740486
		17.5719	12269.5		0.429079	0.00776826
		17.576	12287.7		0.433174	0.00792764
		17.5801	12301.8		0.437269	0.00798955
		17.5841	12319.1		0.441363	0.00783635
		17.5882	12340.2		0.445458	0.00768315
		17.5923	12351		0.449553	0.00778529
		17.5964	12355.7		0.453648	0.00780912
		17.6005	12361.9		0.457743	0.00766085
		17.6046	12373.4		0.461838	0.00751257
		17.6087	12378.7		0.465933	0.00769531
		17.6128	12376.7		0.470028	0.00782135
		17.6169	12391.3		0.474123	0.00794739
		17.621	12414.6		0.478217	0.00796414
		17.6251	12426.3		0.482312	0.00798088
		17.6292	12431.3		0.486407	0.00802369
		17.6333	12443.4		0.490502	0.00803447
		17.6374	12460.1		0.494597	0.00799349
		17.6415	12467.2		0.498692	0.0079525
		17.6456	12478.7		0.502787	0.00786948
		17.6497	12494.6		0.506882	0.00796222
		17.6538	12493		0.510977	0.00793863
		17.6579	12488.9		0.515072	0.00791503
		17.662	12495.5		0.519166	0.00801222
		17.666	12504.8		0.523261	0.00805275
		17.6701	12518		0.527356	0.00812164
		17.6742	12527.3		0.531451	0.00823347
		17.6783	12530.8		0.535546	0.00825254
		17.6824	12529.6		0.539641	0.0082716
		17.6865	12523.4		0.543736	0.00827047
		17.6906	12525.4		0.547831	0.00822714
		17.6947	12544.3		0.551926	0.00818382
		17.6988	12554.5		0.55602	0.0079204
		17.7029	12554		0.560115	0.00768497
		17.707	12567.1		0.56421	0.00773501
		17.7111	12582.5		0.568305	0.00783247
		17.7152	12583.8		0.5724	0.00780655
		17.7193	12586		0.576495	0.00778063
		17.7234	12591.3		0.58059	0.00777314
		17.7275	12598.1		0.584685	0.00782317
		17.7316	12604.4		0.58878	0.00784221
		17.7357	12602.6		0.592874	0.00783154
		17.7398	12602.3		0.596969	0.00782088
		17.7438	12613.2		0.601064	0.00774735
		17.7479	12612.6		0.605159	0.0079019
		17.752	12606.1		0.609254	0.00823663
		17.7561	12607.6		0.613349	0.00822503
		17.7602	12613		0.617444	0.00821342
		17.7643	12621.2		0.621539	0.0081874
		17.7684	12629.8		0.625634	0.00816121
		17.7725	12641.6		0.629728	0.00823719
		17.7766	12647.7		0.633823	0.008255
		17.7807	12650.1		0.637918	0.0078711
		17.7848	12649.5		0.642013	0.0074872
		17.7889	12639.2		0.646108	0.00752737
		17.793	12624.2		0.650203	0.00752497
		17.7971	12616.3		0.654298	0.00747267
		17.8012	12612.2		0.658393	0.00742036
		17.8053	12612.8		0.662488	0.00769842
		17.8094	12617.3		0.666583	0.00771041
		17.8135	12610.6		0.670677	0.00772241
		17.8176	12621.6		0.674772	0.0078626
		17.8217	12646.2		0.678867	0.00791501
		17.8257	12644.2		0.682962	0.00790431
		17.8298	12642.6		0.687057	0.00789362
		17.8339	12655.2		0.691152	0.00809569
		17.838	12652.5		0.695247	0.00829776
		17.8421	12635		0.699342	0.00834774
		17.8462	12616.4		0.703437	0.00835495
		17.8503	12597.9		0.707531	0.00832654
		17.8544	12587.1		0.711626	0.00829814
		17.8585	12574.4		0.715721	0.00823411
		17.8626	12565.1		0.719816	0.00791316
		17.8667	12572.8		0.723911	0.00832463
		17.8708	12571.2		0.728006	0.00834594
					0.732101	0.00836724
					0.736196	0.00841955
					0.740291	0.00842085
					0.744385	0.00842215
					0.74848	0.00858598
					0.752575	0.0085398
					0.75667	0.00849363
					0.760765	0.00838439
					0.76486	0.00837254
					0.768955	0.00836069
					0.77305	0.00825855
					0.777145	0.00819469
					0.781239	0.00815434
					0.785334	0.00811398
					0.789429	0.00795497
					0.793524	0.00794301
					0.797619	0.00793106
					0.801714	0.00774354
					0.805809	0.00772924
					0.809904	0.00771494
					0.813999	0.00759862
					0.818094	0.00791481
					0.822188	0.00804548
					0.826283	0.00810729
					0.830378	0.00816909
					0.834473	0.00835693
					0.838568	0.00843319
					0.842663	0.0083108
					0.846758	0.0081884
					0.850853	0.00812442
					0.854948	0.00840219
					0.859042	0.00843327
					0.863137	0.00846435
					0.867232	0.00866629
					0.871327	0.00854518
					0.875422	0.00842407
					0.879517	0.00817935
					0.883612	0.00818177
					0.887707	0.00832683
					0.891802	0.00847188
					0.895896	0.00855026
					0.899991	0.00869535
					0.904086	0.00870975
					0.908181	0.00870615
					0.912276	0.00839225
					0.916371	0.00807835
					0.920466	0.00840329
					0.924561	0.00856754
					0.928656	0.00878833
					0.93275	0.00872673
					0.936845	0.00866512
					0.94094	0.00847277
					0.945035	0.00827558
					0.94913	0.008373
					0.953225	0.0083707
					0.95732	0.0083684
					0.961415	0.00857975
					0.96551	0.00872012
					0.969605	0.00873921
					0.973699	0.00867873
					0.977794	0.00861825
					0.981889	0.00847819
					0.985984	0.00849245
					0.990079	0.00845567
					0.994174	0.00841889
					0.998269	0.00848548
					1.00236	0.00847003
					1.00646	0.00845459
					1.01055	0.00840954
					1.01465	0.00868749
					1.01874	0.00866385
					1.02284	0.00864022
					1.02693	0.00859038
					1.03103	0.00855011
					1.03512	0.00850985
					1.03922	0.00827454
					1.04331	0.00857129
					1.04741	0.00860596
					1.0515	0.00858778
					1.0556	0.00856961
					1.05969	0.00823913
					1.06379	0.0081751
					1.06788	0.00833901
					1.07198	0.00839856
					1.07607	0.00841048
					1.08017	0.00840582
					1.08426	0.00835958
					1.08836	0.00831334
					1.09245	0.00832051
					1.09655	0.00831105
					1.10064	0.00830159
					1.10474	0.00840386
					1.10883	0.00845143
					1.11293	0.00845743
					1.11702	0.00846344
					1.12112	0.00847537
					1.12521	0.00848731
					1.12931	0.00849923
					1.1334	0.00858015
					1.1375	0.00858623
					1.14159	0.00849536
					1.14568	0.0084045
					1.14978	0.00840216
					1.15387	0.00839983
					1.15797	0.0085165
					1.16206	0.00860204
					1.16616	0.00860097
					1.17025	0.00851126
					1.17435	0.00842155
					1.17844	0.00828143
					1.18254	0.00841678
					1.18663	0.00847637
					1.19073	0.00863071
					1.19482	0.00860474
					1.19892	0.00857878
					1.20301	0.00853372
					1.20711	0.00816536
					1.2112	0.00829119
					1.2153	0.0084007
					1.21939	0.00837363
					1.22349	0.00834657
					1.22758	0.00822509
					1.23168	0.00841769
					1.23577	0.00850556
					1.23987	0.00845578
					1.24396	0.00840599
					1.24806	0.00825638
					1.25215	0.00846803
					1.25625	0.00857495
					1.26034	0.00850016
					1.26444	0.00842538
					1.26853	0.00825912
					1.27263	0.00806184
					1.27672	0.00825416
					1.28082	0.00840405
					1.28491	0.00844223
					1.28901	0.00842448
					1.2931	0.00840674
					1.2972	0.00865602
					1.30129	0.00868829
					1.30539	0.00868077
					1.30948	0.00867325
					1.31358	0.00864705
					1.31767	0.00865899
					1.32177	0.00864716
					1.32586	0.00863533
					1.32995	0.00860927
					1.33405	0.00853109
					1.33814	0.0084529
					1.34224	0.00818893
					1.34633	0.00811526
					1.35043	0.00817236
					1.35452	0.00819501
					1.35862	0.00816001
					1.36271	0.008125
					1.36681	0.00803234
					1.3709	0.0081392
					1.375	0.00823678
					1.37909	0.00827965
					1.38319	0.00829517
					1.38728	0.0081997
					1.39138	0.00810424
					1.39547	0.00786888
					1.39957	0.0081137
					1.40366	0.00818978
					1.40776	0.00826586
					1.41185	0.00829681
					1.41595	0.00823743
					1.42004	0.00817805
					1.42414	0.00791464
					1.42823	0.0078599
					1.43233	0.00780517
					1.43642	0.00778861
					1.44052	0.00785294
					1.44461	0.00791728
					1.44871	0.00842313
					1.4528	0.00840193
					1.4569	0.00838072
					1.46099	0.00825005
					1.46509	0.0083284
					1.46918	0.00836895
					1.47328	0.00833577
					1.47737	0.00830259
					1.48147	0.00821473
					1.48556	0.00821954
					1.48966	0.0081685
					1.49375	0.00811745
					1.49785	0.00816735
					1.50194	0.00837891
					1.50604	0.00843376
					1.51013	0.00848861
					1.51423	0.00859544
					1.51832	0.00855038
					1.52241	0.00850532
					1.52651	0.00828913
					1.5306	0.00850992
					1.5347	0.00843644
					1.53879	0.00836295
					1.54289	0.00809006
					1.54698	0.00826328
					1.55108	0.00829426
					1.55517	0.00829673
					1.55927	0.0082992
					1.56336	0.00855797
					1.56746	0.00859976
					1.57155	0.00856844
					1.57565	0.00853712
					1.57974	0.00834925
					1.58384	0.00825673
					1.58793	0.00787887
					1.59203	0.00809963
					1.59612	0.008107
					1.60022	0.00811437
					1.60431	0.00830668
					1.60841	0.00839485
					1.6125	0.00829393
					1.6166	0.008193
					1.62069	0.00794589
					1.62479	0.00789135
					1.62888	0.00786175
					1.63298	0.00783216
					1.63707	0.00764234
					1.64117	0.00785374
					1.64526	0.00795118
					1.64936	0.00804861
					1.65345	0.00807003
					1.65755	0.00824336
					1.66164	0.00826015
					1.66574	0.00827694
					1.66983	0.00829836
					1.67393	0.00827946
					1.67802	0.00826056
					1.68212	0.0081252
					1.68621	0.00786155
					1.69031	0.00796851
					1.6944	0.00793311
					1.6985	0.0078977
					1.70259	0.00751951
					1.70669	0.00777617
					1.71078	0.00789859
					1.71487	0.00788031
					1.71897	0.00786204
					1.72306	0.00775026
					1.72716	0.00780033
					1.73125	0.0078504
					1.73535	0.00794762
					1.73944	0.00809504
					1.74354	0.0081058
					1.74763	0.00804593
					1.75173	0.00798606
					1.75582	0.00810239
					1.75992	0.00834266
					1.76401	0.00836646
					1.76811	0.00837246
					1.7722	0.00832912
					1.7763	0.00828578
					1.78039	0.00820268
					1.78449	0.00827398
					1.78858	0.00829426
					1.79268	0.00831454
					1.79677	0.00835495
					1.80087	0.00831347
					1.80496	0.008272
					1.80906	0.00810573
					1.81315	0.00814853
					1.81725	0.008164
					1.82134	0.00804477
					1.82544	0.00792555
					1.82953	0.00810824
					1.83363	0.00842451
					1.83772	0.00839016
					1.84182	0.00835581
					1.84591	0.00826094
					1.85001	0.00831078
					1.8541	0.00836062
					1.8582	0.00841052
					1.86229	0.00844629
					1.86639	0.00848207
					1.87048	0.00843709
					1.87458	0.00839212
					1.87867	0.00818581
					1.88277	0.00852015
					1.88686	0.00856558
					1.89096	0.008611
					1.89505	0.00863713
					1.89914	0.00862287
					1.90324	0.00860861
					1.90733	0.00838274
					1.91143	0.0081573
					1.91552	0.00855874
					1.91962	0.00850181
					1.92371	0.00844488
					1.92781	0.00833798
					1.9319	0.00832617
					1.936	0.00831435
					1.94009	0.00849751
					1.94419	0.00851896
					1.94828	0.00850718
					1.95238	0.0084954
					1.95647	0.00847639
					1.96057	0.00845739
					1.96466	0.00840765
					1.96876	0.00845741
					1.97285	0.00852633
					1.97695	0.00853356
					1.98104	0.00852414
					1.98514	0.00851473
					1.98923	0.00857426
					1.99333	0.00863378
					1.99742	0.00861723
					2.00152	0.00860067
					2.00561	0.00850816
					2.00971	0.00852933
					2.0138	0.00852233
					2.0179	0.00857227
					2.02199	0.00862221
					2.02609	0.00865311
					2.03018	0.00864128
					2.03428	0.00862945
					2.03837	0.00834704
					2.04247	0.00840165
					2.04656	0.00845626
					2.05066	0.00848717
					2.05475	0.0084944
					2.05885	0.00849445
					2.06294	0.00849451
					2.06704	0.00859201
					2.07113	0.00858494
					2.07523	0.00863491
					2.07932	0.00868481
					2.08342	0.00873483
					2.08751	0.00882998
					2.0916	0.00883361
					2.0957	0.00878917
					2.09979	0.00874472
					2.10389	0.00879455
					2.10798	0.00904181
					2.11208	0.00911201
					2.11617	0.00918222
					2.12027	0.00914898
					2.12436	0.00911574
					2.12846	0.00890423
					2.13255	0.00851739
					2.13665	0.00869792
					2.14074	0.00870639
					2.14484	0.00871485
					2.14893	0.00864818
					2.15303	0.0085815
					2.15712	0.00844616
					2.16122	0.00854364
					2.16531	0.00864111
					2.16941	0.00858175
					2.1735	0.0085224
					2.1776	0.00839185
					2.18169	0.00841327
					2.18579	0.00843469
					2.18988	0.00857008
					2.19398	0.00870566
					2.19807	0.00872708
					2.20217	0.00881985
					2.20626	0.00883895
					2.21036	0.00885805
					2.21445	0.00892699
					2.21855	0.00894841
					2.22264	0.00898183
					2.22674	0.00884064
					2.23083	0.00869945
					2.23493	0.00859701
					2.23902	0.00862798
					2.24312	0.00862093
					2.24721	0.00861389
					2.25131	0.0088062
					2.2554	0.00886583
					2.2595	0.00900118
					2.26359	0.00900851
					2.26769	0.00901583
					2.27178	0.00907526
					2.27588	0.00909194
					2.27997	0.00908726
					2.28406	0.00905758
					2.28816	0.00902791
					2.29225	0.00899236
					2.29635	0.00877616
					2.30044	0.00878455
					2.30454	0.00877453
					2.30863	0.0087645
					2.31273	0.00866481
					2.31682	0.00856511
					2.32092	0.00831574
					2.32501	0.00887833
					2.32911	0.00898556
					2.3332	0.00896192
					2.3373	0.00893827
					2.34139	0.00884091
					2.34549	0.00862497
					2.34958	0.00875079
					2.35368	0.0088626
					2.35777	0.0089744
					2.36187	0.00894833
					2.36596	0.00892225
					2.37006	0.00883915
					2.37415	0.00841367
					2.37825	0.00833064
					2.38234	0.00862775
					2.38644	0.008629
					2.39053	0.00858448
					2.39463	0.00853997
					2.39872	0.00851392
					2.40282	0.00860204
					2.40691	0.00857116
					2.41101	0.00854027
					2.4151	0.00847613
					2.4192	0.00846906
					2.42329	0.00886119
					2.42739	0.00892548
					2.43148	0.00898978
					2.43558	0.00900411
					2.43967	0.00889609
					2.44377	0.00878806
					2.44786	0.00891401
					2.45196	0.00895918
					2.45605	0.00900435
					2.46015	0.00891172
					2.46424	0.00881909
					2.46833	0.00863142
					2.47243	0.00862435
					2.47652	0.0086745
					2.48062	0.00872466
					2.48471	0.00874361
					2.48881	0.00868074
					2.4929	0.00861787
					2.497	0.00874845
					2.50109	0.00877698
					2.50519	0.00878303
					2.50928	0.00877783
					2.51338	0.00856248
					2.51747	0.00834713
					2.52157	0.00845646
					2.52566	0.0085052
					2.52976	0.00855393
					2.53385	0.00858484
					2.53795	0.00874885
					2.54204	0.00877516
					2.54614	0.00880148
					2.55023	0.00871241
					2.55433	0.00862334
					2.55842	0.00839071
					2.56252	0.00857367
					2.56661	0.00875664
					2.57071	0.00877574
					2.5748	0.0087177
					2.5789	0.00865967
					2.58299	0.00864771
					2.58709	0.00863575
					2.59118	0.00858103
					2.59528	0.00851688
					2.59937	0.00845285
					2.60347	0.00859548
					2.60756	0.00864665
					2.61166	0.00865438
					2.61575	0.00846957
					2.61985	0.00828476
					2.62394	0.00827403
					2.62804	0.0082633
					2.63213	0.00810189
					2.63623	0.00838923
					2.64032	0.00855315
					2.64442	0.00860791
					2.64851	0.00862227
					2.65261	0.00863662
					2.6567	0.00874135
					2.66079	0.00871182
					2.66489	0.0086823
					2.66898	0.00831362
					2.67308	0.00822111
					2.67717	0.00847058
					2.68127	0.00845048
					2.68536	0.00843038
					2.68946	0.00813578
					2.69355	0.00851798
					2.69765	0.00853965
					2.70174	0.00856132
					2.70584	0.00857324
					2.70993	0.00858165
					2.71403	0.00856213
					2.71812	0.00854261
					2.72222	0.00850346
					2.72631	0.00846431
					2.73041	0.00835026
					2.7345	0.00802989
					2.7386	0.00776588
					2.74269	0.00796789
					2.74679	0.00814615
					2.75088	0.00832441
					2.75498	0.00846004
					2.75907	0.00864286
					2.76317	0.00861687
					2.76726	0.00859089
					2.77136	0.0084603
					2.77545	0.00845308
					2.77955	0.00836056
					2.78364	0.00836537
					2.78774	0.00834764
					2.79183	0.00832991
					2.79593	0.00805656
					2.80002	0.00808747
					2.80412	0.00814229
					2.80821	0.00819712
					2.81231	0.00846539
					2.8164	0.00853329
					2.8205	0.00852216
					2.82459	0.00851103
					2.82869	0.00818067
					2.83278	0.00825905
					2.83688	0.0085135
					2.84097	0.00854694
					2.84506	0.00852678
					2.84916	0.00850663
					2.85325	0.00853167
					2.85735	0.00851814
					2.86144	0.00850461
					2.86554	0.00858295
					2.86963	0.00855328
					2.87373	0.0085236
					2.87782	0.00846659
					2.88192	0.00833613
					2.88601	0.00848106
					2.89011	0.00852625
					2.8942	0.00857144
					2.8983	0.00864164
					2.90239	0.00863884
					2.90649	0.00847691
					2.91058	0.00831498
					2.91468	0.00817498
					2.91877	0.00826276
					2.92287	0.00836997
					2.92696	0.00862651
					2.93106	0.00873003
					2.93515	0.00883354
					2.93925	0.00878378
					2.94334	0.00873402
					2.94744	0.00845168
					2.95153	0.00839641
					2.95563	0.00858913
					2.95972	0.00859873
					2.96382	0.00855491
					2.96791	0.00851109
					2.97201	0.00851815
					2.9761	0.00851811
					2.9802	0.00850028
					2.98429	0.00848245
					2.98839	0.0084564
					2.99248	0.00846716
					2.99658	0.00846072
					3.00067	0.0084064
					3.00477	0.00835208
					3.00886	0.00850678
					3.01296	0.00858518
					3.01705	0.00858284
					3.02115	0.00854014
					3.02524	0.00849743
					3.02934	0.00788192
					3.03343	0.00797929
					3.03752	0.00825984
					3.04162	0.00839425
					3.04571	0.00845315
					3.04981	0.00847431
					3.0539	0.00822945
					3.058	0.0079846
					3.06209	0.00823658
					3.06619	0.00832336
					3.07028	0.00841014
					3.07438	0.00872588
					3.07847	0.0088142
					3.08257	0.00882635
					3.08666	0.00868396
					3.09076	0.00854158
					3.09485	0.00821644
					3.09895	0.00802799
					3.10304	0.00814448
					3.10714	0.0083273
					3.11123	0.00860556
					3.11533	0.00861989
					3.11942	0.00861163
					3.12352	0.00860338
					3.12761	0.0084539
					3.13171	0.00845618
					3.1358	0.00844912
					3.1399	0.00844205
					3.14399	0.00843498
					3.14809	0.00841842
					3.15218	0.00826872
					3.15628	0.00811902
					3.16037	0.00792206
					3.16447	0.00820951
					3.16856	0.00828083
					3.17266	0.00831063
					3.17675	0.0082816
					3.18085	0.00825257
					3.18494	0.00816472
					3.18904	0.00829551
					3.19313	0.00833833
					3.19723	0.00838115
					3.20132	0.00845953
					3.20542	0.00845488
					3.20951	0.00844666
					3.21361	0.00843844
					3.2177	0.00844087
					3.2218	0.00856672
					3.22589	0.00855617
					3.22998	0.00854562
					3.23408	0.00849826
					3.23817	0.00831049
					3.24227	0.00840551
					3.24636	0.00840919
					3.25046	0.00841287
					3.25455	0.00837014
					3.25865	0.00832742
					3.26274	0.00823002
					3.26684	0.00818498
					3.27093	0.00824448
					3.27503	0.0082137
					3.27912	0.00818292
					3.28322	0.00809967
					3.28731	0.00791674
					3.29141	0.00773381
					3.2955	0.00815393
					3.2996	0.00815191
					3.30369	0.00814988
					3.30779	0.00821877
					3.31188	0.00835435
					3.31598	0.00846153
					3.32007	0.00870131
					3.32417	0.00895107
					3.32826	0.00894401
					3.33236	0.00892744
					3.33645	0.00873015
					3.34055	0.0085142
					3.34464	0.00842142
					3.34874	0.00857575
					3.35283	0.00862347
					3.35693	0.00861775
					3.36102	0.00860181
					3.36512	0.00858587
					3.36921	0.00855971
					3.37331	0.00851937
					3.3774	0.00847903
					3.3815	0.00884224
					3.38559	0.0088211
					3.38969	0.00879996
					3.39378	0.00866958
					3.39788	0.00871932
					3.40197	0.00876918
					3.40607	0.00870033
					3.41016	0.00863149
					3.41425	0.00846302
					3.41835	0.00854859
					3.42244	0.00854747
					3.42654	0.00852909
					3.43063	0.00851071
					3.43473	0.00869353
					3.43882	0.00873418
					3.44292	0.00886257
					3.44701	0.00890657
					3.45111	0.00867344
					3.4552	0.00844031
[truncated: 5,213 more rows]

## Sheet: Figure 1h
Figure 1h
[truncated: 8,440 more rows]

[truncated: 18 more sheets: Figure 1j, Figure 1k, Figure 1l, Figure 4b, Figure 4c, Figure 4d, Figure 4e, Figure 5a, Figure 5c, Figure 5e, Figure 5g, Figure 5i, Supplementary Figure 1a, Supplementary Figure 1b, Supplementary Figure 3a, Supplementary Figure 3b, Supplementary Figure 3c, Suplementary Figure 8]
